# Supplementary material for: Gene expression signatures between Limia perugiae (Poeciliidae) populations from freshwater and hypersaline habitats, with comparisons to other teleosts
Source: PLoS One. 2024 Dec 5;19(12):e0315014. doi: 10.1371/journal.pone.0315014 (PMC11620662; doi:10.1371/journal.pone.0315014)
Supplement: S1 Appendix — (XLSX) [file pone.0315014.s004.xlsx]

## Sheet: Table A. Mapping statistics
Table A. Mapping statistics for all four population pairs included in the analysis. Reads for Limia perugiae were mapped against the Poecilia mexicana genome, for Leuciscus waleckii against the Cyprinus carpio genome, for Odontesthes argentinensis and Odontesthes bonariensis against the Menidia menidia transcriptome, and for Gasterosteus aculeatus against the Gasterosteus aculeatus genome.
Species	Habitat	Raw Reads	StDev	Trimmed Reads	StDev	Percent of raw reads remaining after trimming	Aligned reads	StDev	Percent of trimmed reads that mapped	Percent of raw reads that mapped
Limia perugiae	FW	34998157	11751554	34222052	11492054	0.978	3.2685e+07	1.0987e+07	0.955	0.934
Limia perugiae	SW	38592168	39269978	37576033	38219297	0.974	3.55895e+07	3.57881e+07	0.952	0.922
Leuciscus waleckii	FW	61856564	-	55731944	-	0.901	27100524	-	0.486	0.438
Leuciscus waleckii	SW	56462456	-	48368590	-	0.857	24115478	-	0.499	0.427
Odontesthes argentinensis	SW	14871795	5497927	12196020	3908845	0.82	4.31245e+06	1.22332e+06	0.357	0.29
Odontesthes bonariensis	FW	16330334	4486170	12858146	7573134	0.787	4.81589e+06	2.63178e+06	0.38	0.295
Gasterosteus aculeatus	FW	18117247	2872521	16398291	2605663	0.905	1.59695e+07	5.1213e+06	0.974	0.881
Gasterosteus aculeatus	SW	19150021	2158473	17258792	1984146	0.901	1.67315e+07	3.98066e+06	0.969	0.874

## Sheet: Table B. WGCNA results
Table B. Results of weighted gene co-expression network analysis for all 18,659 genes identified in our RNA-seq analysis of Limia perugiae. Each gene's corresponding module is included in the moduleColor column. The correlation coefficient between each gene's expression and salinity is also included (GS.enviro), as well as the P-value for each correlation coefficient (p.GS.enviro). The remaining …
geneName	moduleColor	GS.enviro	p.GS.enviro	MM.turquoise	p.MM.turquoise	MM.blue	p.MM.blue	MM.black	p.MM.black	MM.red	p.MM.red	MM.royalblue	p.MM.royalblue	MM.brown	p.MM.brown	MM.green	p.MM.green	MM.tan	p.MM.tan	MM.pink	p.MM.pink	MM.darkturquoise	p.MM.darkturquoise	MM.saddlebrown	p.MM.saddlebrown	MM.darkgrey	p.MM.darkgrey	MM.white	p.MM.white	MM.paleturquoise	p.MM.paleturquoise	MM.darkorange	p.MM.darkorange	MM.darkgreen	p.MM.darkgreen	MM.steelblue	p.MM.steelblue	MM.skyblue	p.MM.skyblue	MM.grey60	p.MM.grey60	MM.lightyellow	p.MM.lightyellow	MM.darkolivegreen	p.MM.darkolivegreen	MM.darkmagenta	p.MM.darkmagenta	MM.lightgreen	p.MM.lightgreen
gene1000	black	-0.70122	0.0110556	-0.714171	0.0090757	0.682621	0.0144378	0.703182	0.0107368	0.472817	0.120581	0.513209	0.0879281	-0.367555	0.239832	-0.586726	0.0449212	0.120005	0.710274	0.373635	0.231546	-0.321263	0.30857	-0.555862	0.0605743	0.184724	0.565463	-0.414648	0.180169	0.49662	0.100511	0.324003	0.304227	-0.357974	0.253242	0.12912	0.689201	0.265786	0.403738	0.130125	0.68689	0.109125	0.735669	-0.174983	0.586481	-0.15619	0.627858	-0.0929175	0.773948
gene10007	black	-0.187724	0.559052	-0.216701	0.498723	0.211169	0.510011	0.201523	0.529955	0.253725	0.426184	0.281971	0.374582	-0.0448303	0.88997	-0.284763	0.369665	0.254833	0.424096	-0.0849209	0.793011	0.039378	0.903293	-0.244191	0.444348	0.108929	0.736129	-0.0490136	0.879766	0.113924	0.724434	0.601732	0.0384526	-0.487623	0.107813	-0.217235	0.49764	0.282904	0.372934	0.153882	0.63301	-0.128852	0.689819	-0.319636	0.311166	-0.387745	0.212983	0.25148	0.430428
gene10010	black	-0.455104	0.137114	-0.45512	0.137098	0.3031	0.338229	0.840439	0.00061909	0.213662	0.50491	0.535805	0.0725693	0.2307	0.470668	-0.735396	0.00641897	-0.325829	0.30135	-0.158748	0.622165	0.00843391	0.979247	-0.746656	0.00527301	-0.289537	0.361338	-0.416859	0.177623	-0.0813067	0.801662	0.327248	0.299125	-0.54199	0.0687103	0.188132	0.558184	0.429822	0.163144	-0.548058	0.0650641	-0.341875	0.276737	0.244265	0.444205	-0.124074	0.700842	-0.544388	0.0672533
gene10011	black	-0.68542	0.0138854	-0.674133	0.0162117	0.566843	0.0546282	0.641204	0.0246341	0.500748	0.0972733	0.593914	0.0417333	-0.287615	0.364679	-0.541654	0.0689162	0.273619	0.389488	0.212624	0.507031	-0.193103	0.547633	-0.455019	0.137197	0.272986	0.39063	-0.315659	0.317561	0.16731	0.603247	0.249376	0.434424	-0.422544	0.171178	0.559785	0.0584006	0.44989	0.142246	0.0141856	0.965099	0.114641	0.72276	0.00394431	0.990294	-0.410167	0.185402	-0.144908	0.653188
gene1004	black	-0.158633	0.622419	-0.171215	0.594692	0.0515373	0.873618	0.495496	0.101404	-0.0225564	0.944528	0.240534	0.451411	0.345911	0.270734	-0.486369	0.108858	-0.208449	0.515602	-0.340652	0.278571	0.315816	0.317308	-0.603097	0.037899	-0.198762	0.535725	-0.0402276	0.901216	-0.239488	0.453441	0.779896	0.0027737	-0.461714	0.130782	0.191006	0.552074	0.433933	0.158714	-0.547448	0.0654247	-0.287387	0.365076	0.0294705	0.927559	-0.134554	0.676736	-0.445268	0.146897
gene10046	black	-0.514588	0.0869333	-0.521174	0.0822848	0.325671	0.301599	0.754129	0.00460271	0.717962	0.00854978	0.89907	6.95e-05	0.124583	0.699667	-0.821811	0.00104021	0.167772	0.602231	-0.257051	0.419933	0.102764	0.75063	-0.665744	0.0181174	-0.119326	0.711851	-0.400192	0.197382	-0.0608135	0.851077	0.519469	0.0834713	-0.880762	0.000154883	-0.0748981	0.817052	0.83462	0.000732914	-0.179053	0.577662	-0.459726	0.132666	0.476097	0.117671	-0.239689	0.453051	0.0826216	0.798513
gene10052	black	-0.123196	0.702874	-0.153379	0.634136	0.119069	0.712449	0.408102	0.187843	0.0364677	0.910414	0.122914	0.703527	0.212308	0.507676	-0.392574	0.206845	-0.180704	0.574099	-0.16182	0.615351	0.17433	0.5879	-0.38403	0.21778	-0.236196	0.459859	-0.161638	0.615753	-0.173417	0.589888	0.618573	0.0320156	-0.305716	0.333865	-0.376662	0.227485	0.109411	0.734998	-0.310065	0.32668	-0.148185	0.645795	-0.143451	0.656485	0.221015	0.49	-0.09623	0.766084
gene1007	black	-0.418408	0.175852	-0.434674	0.157924	0.275208	0.386628	0.715636	0.00886973	0.378566	0.224953	0.537698	0.0713734	0.152026	0.637166	-0.666595	0.0179169	-0.323086	0.305677	-0.129725	0.68781	0.256992	0.420044	-0.764706	0.00376659	-0.311396	0.324497	-0.0552265	0.864642	0.0864158	0.789439	0.546856	0.0657758	-0.581806	0.0471994	-0.107555	0.739354	0.480931	0.113467	-0.364956	0.243428	-0.295186	0.351614	0.205607	0.521472	-0.121359	0.70713	-0.53674	0.0719768
gene10071	black	-0.335577	0.286257	-0.325912	0.30122	0.243554	0.445574	0.626736	0.0291916	-0.0648808	0.841225	0.241071	0.45037	0.167393	0.603064	-0.529271	0.076805	-0.328783	0.29673	0.051378	0.874006	-0.0887562	0.783855	-0.754642	0.00455915	-0.210267	0.511862	-0.282913	0.372919	-0.194745	0.544167	0.166905	0.604136	-0.153326	0.634255	0.51011	0.0901934	0.159774	0.619886	-0.596357	0.0406875	-0.18861	0.557165	0.0245336	0.939673	0.199896	0.533352	-0.660132	0.0194807
gene10106	black	-0.177996	0.579948	-0.200195	0.532728	0.186893	0.560826	0.354204	0.258636	-0.0071953	0.982294	0.187516	0.559496	0.0978132	0.762332	-0.289077	0.362137	0.11879	0.713096	-0.176097	0.584063	-0.174976	0.586496	-0.155442	0.629525	0.098479	0.760756	-0.281241	0.375873	-0.0415065	0.898089	0.494972	0.101822	-0.377461	0.226421	-0.0945612	0.770043	0.119827	0.710686	-0.155251	0.629952	-0.0530482	0.86994	-0.126864	0.694399	-0.148451	0.645195	0.153657	0.633514
gene10120	black	-0.187225	0.560117	-0.216713	0.498698	0.103039	0.749983	0.362133	0.247367	0.337643	0.283113	0.383321	0.218703	0.077489	0.810823	-0.341172	0.277791	-0.266847	0.401792	-0.0665344	0.837226	0.296846	0.348783	-0.436647	0.155831	-0.166241	0.605597	0.180892	0.573695	0.218373	0.495334	0.0946309	0.769877	-0.348675	0.266666	-0.203211	0.526442	0.278041	0.381557	-0.156884	0.626311	-0.229047	0.473942	0.327438	0.298829	0.101551	0.753495	-0.356251	0.255699
gene10122	black	-0.544219	0.0673554	-0.531051	0.0756349	0.422457	0.171276	0.52945	0.0766869	0.526924	0.0783668	0.459462	0.132918	-0.209582	0.51327	-0.476523	0.117297	0.00229015	0.994364	0.161612	0.615812	0.0342391	0.915871	-0.468528	0.124458	-0.0957821	0.767146	-0.112421	0.727949	0.229091	0.473855	0.486217	0.108985	-0.349503	0.265455	-0.0169658	0.958264	0.415011	0.17975	0.0531394	0.869718	0.0681471	0.833328	0.0688997	0.831511	-0.272143	0.392153	-0.233792	0.464573
gene10123	black	-0.634271	0.0267484	-0.631084	0.0277628	0.568004	0.0540241	0.753112	0.00468993	0.377577	0.226266	0.478444	0.115617	-0.189431	0.555418	-0.640214	0.0249283	-0.0876687	0.786449	0.332681	0.290694	-0.257862	0.418416	-0.665167	0.0182541	-0.0603172	0.852281	-0.481971	0.112576	0.130286	0.686522	0.0762254	0.81386	-0.245484	0.441862	0.220912	0.490207	0.191028	0.552026	-0.162055	0.614831	-0.00771981	0.981004	-0.0443337	0.891183	0.126744	0.694675	-0.312381	0.322888
gene10144	black	-0.32832	0.297452	-0.353665	0.259413	0.299298	0.344624	0.305618	0.334029	0.190108	0.553981	0.211257	0.50983	-0.167117	0.603669	-0.261652	0.411363	0.0552878	0.864493	0.157091	0.625849	0.200902	0.531252	-0.469334	0.123723	0.236363	0.459532	0.275832	0.385508	0.244494	0.443765	0.494123	0.102503	-0.210232	0.511933	0.380084	0.222947	0.24706	0.438842	-0.0496815	0.878138	0.129268	0.688862	-0.214302	0.503605	-0.105991	0.743031	-0.363472	0.245494
gene10161	black	-0.132379	0.681716	-0.159082	0.621422	0.18014	0.575317	0.300839	0.342024	-0.328266	0.297535	-0.128854	0.689813	0.0402493	0.901163	-0.101393	0.753866	-0.376139	0.228184	0.0606185	0.85155	-0.097029	0.76419	-0.285548	0.368289	-0.0177645	0.956301	0.126388	0.695497	0.191639	0.550732	0.247887	0.437262	-0.0398554	0.902126	0.102258	0.751825	-0.271575	0.393181	-0.301444	0.341006	0.12428	0.700366	-0.405122	0.191403	-0.139693	0.665012	-0.595952	0.0408599
gene10164	black	-0.266921	0.401658	-0.272015	0.392384	0.271493	0.39333	0.417674	0.17669	0.0411959	0.898849	0.00992527	0.975578	0.0145009	0.964324	-0.373036	0.232355	-0.0936525	0.772201	0.0999092	0.757373	0.0885264	0.784402	-0.322451	0.306682	-0.170851	0.595486	-0.347806	0.267941	-0.260889	0.412778	0.514989	0.0866452	-0.0583182	0.857131	-0.083613	0.79614	0.0105742	0.973981	-0.224292	0.483419	0.101232	0.754247	-0.389316	0.210974	0.226263	0.479481	-0.121347	0.707158
gene10171	black	-0.265822	0.403672	-0.275871	0.385438	0.127838	0.692153	0.698432	0.0115207	0.137053	0.671027	0.492984	0.10342	0.381497	0.221088	-0.660203	0.019463	-0.272377	0.39173	-0.316961	0.31546	0.0928663	0.77407	-0.670748	0.0169618	-0.306103	0.333223	-0.330856	0.293511	-0.301943	0.340168	0.301591	0.340759	-0.571264	0.0523535	0.0805932	0.803373	0.402202	0.194931	-0.616496	0.032764	-0.461802	0.1307	0.292477	0.35626	0.0205308	0.949503	-0.38831	0.21226
gene10212	black	-0.637055	0.0258842	-0.649584	0.0222438	0.593733	0.0418116	0.744063	0.00552205	0.252004	0.429435	0.530615	0.0759207	-0.210921	0.510518	-0.601603	0.0385051	0.0811874	0.801948	0.252477	0.428539	-0.383501	0.218469	-0.673537	0.0163419	0.294834	0.352217	-0.414545	0.18029	0.404969	0.191587	0.166021	0.60608	-0.379121	0.224219	0.615678	0.0330623	0.31556	0.317721	-0.144176	0.654843	-0.0328889	0.919179	-0.0337346	0.917107	-0.158184	0.623417	-0.296759	0.348932
gene10219	black	-0.695048	0.0121045	-0.703358	0.0107085	0.622574	0.0306078	0.909608	4.08e-05	0.409272	0.186457	0.582367	0.0469355	-0.101124	0.754501	-0.800895	0.00174513	-0.0274315	0.932561	0.169378	0.598709	-0.249395	0.434386	-0.764643	0.00377116	-0.0733381	0.820808	-0.567953	0.0540507	0.105155	0.744998	0.513869	0.0874511	-0.507284	0.0922925	0.0556843	0.863529	0.339677	0.280039	-0.221607	0.488807	-0.080855	0.802745	-0.106359	0.742165	-0.0250088	0.938506	-0.209097	0.514267
gene10250	black	-0.305522	0.334188	-0.287892	0.364197	0.20778	0.516981	0.60398	0.0375439	0.134426	0.677028	0.331834	0.292001	0.229559	0.472928	-0.618112	0.0321805	-0.0506087	0.875879	-0.18008	0.575446	0.0296326	0.927161	-0.414235	0.180648	-0.240147	0.452161	-0.773297	0.0031768	-0.404493	0.19216	0.282003	0.374524	-0.370214	0.236188	0.236329	0.4596	0.406287	0.190007	-0.396827	0.201529	-0.315636	0.3176	0.00428291	0.98946	-0.126239	0.69584	-0.0745729	0.817835
gene10253	black	-0.325571	0.301755	-0.338475	0.281853	0.264522	0.406063	0.521003	0.082403	0.281941	0.374634	0.586018	0.0452437	0.0744515	0.818127	-0.522407	0.0814339	0.0854958	0.791637	-0.136848	0.671493	-0.267082	0.401363	-0.460198	0.132217	0.0444013	0.891018	-0.417157	0.177282	0.191357	0.55133	0.0956493	0.767461	-0.603831	0.0376036	0.0976626	0.762689	0.421291	0.172586	-0.113085	0.726396	-0.406887	0.18929	0.223375	0.485256	-0.314138	0.320027	0.0469008	0.884918
gene10256	black	-0.442705	0.149518	-0.439022	0.153336	0.40984	0.185787	0.497128	0.100108	0.194692	0.544279	0.351091	0.263138	-0.174681	0.587138	-0.428463	0.164626	-0.00200291	0.995071	0.283463	0.371951	-0.229002	0.474031	-0.456813	0.135459	0.150504	0.640581	-0.455318	0.136906	0.214135	0.503945	-0.274315	0.388233	-0.126892	0.694335	0.621496	0.0309827	0.192046	0.54987	-0.0945172	0.770147	-0.0826717	0.798393	-0.0358561	0.911911	-0.0625411	0.84689	-0.27483	0.387308
gene10270	black	-0.205036	0.522653	-0.239012	0.454367	0.131246	0.684317	0.32851	0.297155	0.277752	0.382074	0.496497	0.100608	0.0400693	0.901603	-0.263845	0.407309	-0.0279055	0.931397	-0.184985	0.564904	-0.0478259	0.882662	-0.342392	0.275964	0.116333	0.718816	0.247355	0.438278	0.455029	0.137187	0.229248	0.473545	-0.56123	0.0576143	-0.114031	0.724185	0.340732	0.278451	-0.0482897	0.881531	-0.22188	0.488258	0.411714	0.183585	-0.280362	0.377429	-0.1553	0.629843
gene10281	black	-0.691608	0.0127201	-0.69957	0.0113291	0.630459	0.027965	0.791732	0.00214953	0.306398	0.332733	0.533218	0.0742268	-0.182744	0.569711	-0.690359	0.0129492	0.13449	0.676882	0.206792	0.51902	-0.300496	0.342602	-0.8185	0.00113379	0.165634	0.606931	-0.303192	0.338074	0.20175	0.529482	0.70347	0.0106905	-0.497052	0.100169	0.408059	0.187894	0.379277	0.224011	-0.173661	0.589357	0.0186772	0.954058	-0.248266	0.436538	-0.224347	0.483309	-0.276209	0.384834
gene10320	black	-0.120443	0.709256	-0.110896	0.731518	0.106908	0.740875	0.351224	0.262945	-0.147131	0.648169	-0.0429743	0.894503	0.191789	0.550415	-0.324885	0.302836	-0.171237	0.594642	-0.0301108	0.925989	0.0603816	0.852125	-0.234212	0.463749	-0.235922	0.460395	-0.513164	0.0879611	-0.514219	0.0871983	0.105867	0.743322	-0.00343537	0.991546	0.189125	0.55607	-0.0326756	0.919702	-0.407407	0.18867	-0.0819928	0.800019	-0.301468	0.340965	0.156311	0.627589	-0.190326	0.553517
gene10329	black	-0.542326	0.068505	-0.549581	0.0641702	0.530065	0.0762818	0.603817	0.0376094	0.0987804	0.760043	0.373092	0.232279	-0.163146	0.61242	-0.494174	0.102462	0.176818	0.582498	0.179438	0.57683	-0.410558	0.184941	-0.58034	0.0478936	0.266806	0.401867	-0.314236	0.319868	0.147212	0.647986	0.43098	0.161889	-0.388728	0.211725	0.524946	0.0796998	0.189569	0.555124	-0.139265	0.665986	0.03963	0.902677	-0.378995	0.224385	-0.359883	0.250535	-0.197715	0.537921
gene10344	black	-0.2835	0.371886	-0.277605	0.382336	0.261115	0.412359	0.3801	0.222925	0.0992069	0.759034	0.334966	0.28719	-0.0242183	0.940447	-0.386499	0.214585	0.112443	0.727896	0.0629903	0.845802	-0.251155	0.431044	-0.323428	0.305135	0.148002	0.646206	-0.576329	0.0498302	0.063349	0.844933	-0.23843	0.4555	-0.241064	0.450384	0.580551	0.0477935	0.26749	0.400616	-0.101389	0.753877	-0.260189	0.414079	-0.0238977	0.941234	-0.245414	0.441997	-0.030964	0.923897
gene10362	black	-0.243872	0.444962	-0.238849	0.454685	0.133269	0.679676	0.582128	0.0470477	0.0378167	0.907113	0.258177	0.417828	0.289853	0.36079	-0.60635	0.036603	-0.202262	0.528416	-0.148397	0.645317	0.232758	0.466608	-0.727703	0.00730306	-0.264401	0.406284	-0.355873	0.25624	-0.365399	0.242813	0.542509	0.0683931	-0.271183	0.393891	0.365833	0.242211	0.435241	0.157321	-0.589534	0.043656	-0.310476	0.326005	0.0805446	0.803489	0.249671	0.433862	-0.414002	0.180919
gene10370	black	-0.610318	0.0350654	-0.614945	0.0333315	0.533487	0.0740535	0.823654	0.000990788	0.40424	0.192464	0.488223	0.107315	-0.0676149	0.834614	-0.737558	0.00618557	-0.0966116	0.765179	0.159848	0.619721	-0.120653	0.70877	-0.706058	0.0102819	-0.185823	0.563111	-0.50391	0.0948421	0.0297594	0.92685	0.531246	0.0755077	-0.396739	0.201637	-0.0900474	0.780777	0.306389	0.332748	-0.227986	0.476049	-0.057696	0.858642	-0.047754	0.882837	0.149661	0.642475	-0.208327	0.515852
gene10371	black	-0.527829	0.0777621	-0.526955	0.0783463	0.465109	0.127606	0.70177	0.0109655	0.472513	0.120854	0.471354	0.121895	-0.073666	0.820018	-0.680148	0.014939	-0.0101343	0.975064	0.143617	0.65611	-0.114365	0.723406	-0.538433	0.070912	-0.220907	0.490217	-0.63102	0.0277836	-0.0173037	0.957434	0.393458	0.205733	-0.350582	0.26388	-0.253193	0.427187	0.315108	0.318454	-0.0953828	0.768093	-0.107365	0.7398	0.0191874	0.952804	0.208618	0.515254	0.0499968	0.87737
gene10409	black	-0.451624	0.140525	-0.455941	0.136302	0.459287	0.133084	0.522576	0.0813172	0.226465	0.479078	0.255355	0.423114	-0.122542	0.704389	-0.551005	0.0633424	0.148487	0.645114	0.222793	0.486423	-0.0268773	0.93392	-0.505413	0.0937002	0.027075	0.933435	-0.53936	0.070334	-0.187862	0.558759	0.366918	0.240711	-0.237614	0.457091	0.290417	0.359814	0.201677	0.529634	-0.0884343	0.784622	-0.0242469	0.940377	-0.555084	0.0610122	-0.0581448	0.857552	-0.0240846	0.940775
gene10425	black	-0.414096	0.180809	-0.410937	0.184496	0.260238	0.413988	0.762459	0.00393369	0.461801	0.1307	0.612336	0.0343016	0.25458	0.424573	-0.834899	0.000727112	-0.041031	0.899252	-0.195821	0.541901	0.203842	0.525131	-0.700523	0.0111705	-0.351582	0.262427	-0.619178	0.0317998	-0.461912	0.130596	0.455971	0.136272	-0.585007	0.0457079	-0.029019	0.928666	0.601806	0.0384223	-0.43346	0.15922	-0.435263	0.157297	0.221227	0.489573	0.158239	0.623295	-0.0626894	0.846531
gene10435	black	-0.693997	0.0122901	-0.684181	0.014128	0.558244	0.0592479	0.755872	0.00445609	0.55132	0.0631606	0.750626	0.00490832	-0.185048	0.564769	-0.723126	0.00787062	0.245226	0.442357	0.154225	0.632243	-0.260515	0.413472	-0.742488	0.00567748	0.176095	0.584067	-0.433326	0.159363	0.217013	0.498089	0.349996	0.264735	-0.54419	0.0673729	0.524433	0.0800483	0.63806	0.0255773	-0.0847047	0.793528	-0.145269	0.652371	0.219056	0.493951	-0.212348	0.507595	-0.117268	0.716638
gene1045	black	-0.693576	0.0123651	-0.70364	0.0106634	0.630488	0.0279557	0.86642	0.000266527	0.480238	0.114064	0.584302	0.0460335	-0.135666	0.674194	-0.848638	0.000482518	0.0334316	0.917849	0.266186	0.403004	-0.130329	0.686422	-0.945895	3.33e-06	-0.0865818	0.789043	-0.487626	0.107811	0.040617	0.900264	0.624107	0.0300805	-0.452958	0.139211	0.110857	0.731609	0.410175	0.185392	-0.198898	0.53544	-0.116902	0.71749	-0.190253	0.553672	0.197334	0.538721	-0.196382	0.540721
gene10465	black	-0.294285	0.353156	-0.297968	0.346877	0.14973	0.642319	0.680855	0.0147944	0.33957	0.2802	0.590516	0.0432195	0.322025	0.307359	-0.723432	0.00783167	-0.0344968	0.91524	-0.344696	0.272533	0.198105	0.537102	-0.458867	0.133486	-0.188736	0.556898	-0.716196	0.0087919	-0.309976	0.326826	0.148297	0.645542	-0.605377	0.0369872	0.174911	0.586637	0.637336	0.0257981	-0.42691	0.166329	-0.526249	0.0788201	0.39627	0.20222	-0.059829	0.853465	-0.0161903	0.960171
gene10468	black	-0.846379	0.000517543	-0.863304	0.000297466	0.778893	0.00283232	0.768336	0.00350805	0.684603	0.0140449	0.75781	0.00429723	-0.443379	0.148826	-0.698583	0.0114951	0.500379	0.0975596	0.345425	0.271453	-0.261515	0.411617	-0.638077	0.0255721	0.50549	0.0936419	-0.360623	0.249491	0.394312	0.204662	0.489452	0.1063	-0.561841	0.0572836	0.523128	0.0809385	0.55969	0.0584527	0.167588	0.602635	0.139	0.66659	-0.113063	0.726447	-0.251767	0.429882	0.0789331	0.807355
gene10484	black	-0.550546	0.0636085	-0.563712	0.0562799	0.441121	0.151153	0.787106	0.00237912	0.336648	0.284624	0.645721	0.0233236	0.0330286	0.918837	-0.731806	0.0068209	0.0882032	0.785173	-0.0401033	0.90152	-0.0466784	0.88546	-0.663064	0.0187595	0.15409	0.632545	-0.505918	0.0933186	0.0116153	0.971421	0.206795	0.519015	-0.59626	0.0407289	0.603454	0.0377553	0.544783	0.0670151	-0.321529	0.308148	-0.270131	0.395802	0.0805566	0.803461	-0.253758	0.426121	-0.24324	0.446178
gene10485	black	-0.422884	0.170797	-0.42997	0.162983	0.456139	0.13611	0.57232	0.0518206	0.0258876	0.936349	0.165455	0.607327	-0.110625	0.732153	-0.434333	0.158287	-0.159812	0.619801	0.272698	0.39115	-0.449311	0.142823	-0.534561	0.0733637	-0.115112	0.721663	-0.386637	0.214407	0.155864	0.628584	0.343438	0.274404	-0.119956	0.710387	-0.126832	0.694473	-0.116989	0.717286	-0.168902	0.599753	0.0658697	0.838833	-0.293655	0.354236	0.20723	0.518115	-0.204358	0.52406
gene10494	black	-0.385413	0.215987	-0.407142	0.188985	0.343988	0.273584	0.682258	0.0145105	0.271664	0.393019	0.46903	0.124	0.117739	0.715541	-0.721746	0.00804806	0.037756	0.907261	-0.0660285	0.838449	0.0902317	0.780338	-0.594535	0.0414659	-0.0168262	0.958607	-0.695326	0.0120556	-0.094808	0.769457	0.294106	0.353462	-0.480236	0.114065	0.257696	0.418728	0.478143	0.115879	-0.284422	0.370264	-0.366668	0.241056	-0.060068	0.852885	0.0380451	0.906554	-0.0177445	0.95635
gene1051	black	-0.509216	0.090854	-0.501763	0.0964881	0.426073	0.167252	0.600555	0.0389342	0.171452	0.594174	0.414894	0.179885	-0.0954593	0.767911	-0.491836	0.104351	-0.0600961	0.852817	0.147278	0.647837	-0.311441	0.324423	-0.708465	0.00991222	0.00725002	0.982159	-0.10686	0.740986	0.205211	0.522291	0.429309	0.163703	-0.355355	0.256982	0.350478	0.264032	0.259196	0.415927	-0.217363	0.497379	-0.0381585	0.906276	-0.0449116	0.889772	-0.240594	0.451295	-0.443426	0.148778
gene1052	black	-0.200668	0.53174	-0.209585	0.513262	0.102771	0.750616	0.343066	0.274957	-0.00660247	0.983753	0.300679	0.342294	0.117323	0.716509	-0.246563	0.439793	0.079289	0.806501	-0.22929	0.473461	-0.0603061	0.852308	-0.337604	0.283173	0.232085	0.467934	0.104943	0.745497	0.0985548	0.760576	0.483967	0.110878	-0.38575	0.215552	0.463308	0.129284	0.371893	0.233902	-0.306876	0.33194	-0.0669079	0.836323	0.282734	0.373234	-0.240439	0.451596	-0.24766	0.437696
gene10527	black	-0.469392	0.123671	-0.448871	0.143263	0.353627	0.259466	0.66311	0.0187483	0.343359	0.274521	0.372389	0.23323	0.0188822	0.953554	-0.616126	0.0328987	-0.154234	0.632223	0.132241	0.682033	-0.0723661	0.823149	-0.628573	0.0285815	-0.359455	0.25114	-0.434736	0.157858	-0.243268	0.446125	0.403676	0.193144	-0.196891	0.53965	-0.10888	0.736244	0.24996	0.433312	-0.31435	0.319682	-0.0576994	0.858634	0.13834	0.668094	0.394762	0.204099	-0.223599	0.484806
gene1054	black	-0.39636	0.202108	-0.378949	0.224446	0.297656	0.347407	0.467243	0.125635	0.251303	0.430762	0.329861	0.295055	-0.0550352	0.865107	-0.473131	0.120301	0.187495	0.559542	0.126243	0.695832	-0.00277379	0.993174	-0.487634	0.107803	0.106525	0.741775	-0.39387	0.205216	-0.199105	0.535007	0.276236	0.384785	-0.118116	0.714664	0.605473	0.0369491	0.417964	0.176358	-0.236641	0.45899	-0.0148561	0.963451	0.1364	0.672516	0.276158	0.384925	-0.0874411	0.786992
gene10547	black	-0.453017	0.139153	-0.444161	0.148026	0.413499	0.181503	0.600751	0.0388539	0.0960029	0.766622	0.390553	0.209401	-0.0355568	0.912644	-0.476656	0.11718	0.117695	0.715643	0.0469036	0.884911	-0.566157	0.0549868	-0.388267	0.212314	0.0805713	0.803425	-0.573892	0.0510333	0.00963882	0.976282	0.219963	0.49212	-0.360465	0.249714	0.221139	0.48975	0.145097	0.65276	-0.192598	0.548702	-0.0553761	0.864278	-0.0287808	0.92925	-0.179964	0.575697	0.0132813	0.967323
gene10548	black	-0.280353	0.377446	-0.279006	0.379839	0.114725	0.722566	0.519205	0.0836561	0.516927	0.0852622	0.556515	0.0602087	0.16923	0.599035	-0.550413	0.0636856	-0.171909	0.593175	-0.221165	0.489696	0.256349	0.421248	-0.449844	0.142292	-0.35478	0.257807	-0.224174	0.483655	0.022515	0.944629	0.324727	0.303085	-0.506149	0.0931452	-0.329886	0.295016	0.579006	0.0485321	-0.189475	0.555325	-0.36137	0.248439	0.582391	0.0469242	0.020672	0.949157	-0.120576	0.708947
gene10557	black	-0.469357	0.123702	-0.49952	0.0982288	0.388457	0.212072	0.56638	0.0548701	0.380031	0.223016	0.636906	0.0259299	-0.106238	0.742451	-0.493052	0.103365	0.101191	0.754344	-0.0231673	0.943028	-0.0420138	0.89685	-0.504499	0.0943933	0.327477	0.298767	-0.089908	0.781109	0.519367	0.0835426	0.144237	0.654705	-0.624592	0.029915	0.470151	0.122981	0.527237	0.0781578	-0.0345496	0.915111	-0.20758	0.517393	0.178317	0.579254	-0.53515	0.0729865	-0.254072	0.425529
gene10576	black	-0.791966	0.00213843	-0.806499	0.00152834	0.744335	0.00549546	0.880322	0.000157642	0.506419	0.0929416	0.712315	0.00934173	-0.287762	0.364423	-0.76278	0.00390948	0.206359	0.519915	0.285873	0.36772	-0.479116	0.115034	-0.736262	0.0063247	0.224952	0.482098	-0.542138	0.0686201	0.396965	0.201357	0.39182	0.207796	-0.568221	0.0539119	0.238141	0.456063	0.384484	0.21719	-0.0050926	0.987468	-0.027261	0.932979	-0.0830966	0.797376	-0.176112	0.584029	-0.0475935	0.883228
gene10617	black	-0.847333	0.00050252	-0.861232	0.00031953	0.753287	0.0046748	0.918267	2.5e-05	0.751299	0.00484849	0.837755	0.000669747	-0.277366	0.382763	-0.913491	3.3e-05	0.344425	0.272935	0.238067	0.456206	-0.148581	0.644902	-0.844299	0.000551499	0.190918	0.552261	-0.55032	0.0637397	0.216621	0.498886	0.651066	0.0218395	-0.6896	0.01309	0.251934	0.429567	0.673532	0.016343	0.0245951	0.939522	-0.091928	0.776301	-0.0833449	0.796781	-0.149698	0.64239	0.054554	0.866277
gene10618	black	-0.744888	0.00544187	-0.749929	0.00497097	0.657188	0.020225	0.946332	3.2e-06	0.428764	0.164297	0.639301	0.025202	-0.104064	0.747566	-0.881006	0.000153369	0.0674167	0.835093	0.190302	0.553568	-0.216085	0.499973	-0.924313	1.72e-05	-0.00725164	0.982155	-0.563346	0.0564756	0.0184018	0.954735	0.616747	0.0326732	-0.544778	0.0670184	0.309812	0.327096	0.45862	0.133722	-0.27378	0.389198	-0.11914	0.712282	-0.165893	0.606362	-0.0259414	0.936217	-0.244188	0.444352
gene10624	black	-0.691592	0.012723	-0.691524	0.0127354	0.69906	0.0114146	0.74642	0.00529536	0.350058	0.264643	0.471291	0.121951	-0.315779	0.317367	-0.660117	0.0194845	0.136923	0.671323	0.472448	0.120912	-0.548249	0.0649515	-0.671424	0.0168101	0.119138	0.712287	-0.71127	0.00949422	0.219632	0.492789	0.099731	0.757794	-0.211023	0.51031	0.280847	0.37657	0.134905	0.675933	-0.0146553	0.963945	0.0276072	0.932129	-0.242747	0.44713	0.192089	0.549778	-0.021446	0.947255
gene10666	black	-0.771703	0.00328052	-0.773958	0.00313454	0.710104	0.00966628	0.864883	0.000281454	0.506961	0.0925348	0.598719	0.0396942	-0.233422	0.4653	-0.78913	0.00227649	0.246862	0.439222	0.271221	0.393823	-0.313212	0.321532	-0.703455	0.0106929	0.0880394	0.785564	-0.611271	0.0347032	-0.0031537	0.992239	0.618976	0.0318716	-0.473731	0.119766	0.15129	0.638816	0.362657	0.246633	-0.0884155	0.784667	0.0673483	0.835258	-0.232941	0.466247	0.0168285	0.958602	0.0320153	0.92132
gene10689	black	-0.261502	0.411641	-0.263545	0.407863	0.218601	0.494872	0.314957	0.318699	0.142406	0.658852	0.247761	0.437503	-0.0390603	0.90407	-0.265757	0.403791	0.22011	0.491824	-0.026823	0.934054	-0.215197	0.501781	-0.263199	0.408501	0.147342	0.647693	-0.128223	0.691267	0.0514361	0.873864	0.586149	0.0451842	-0.239362	0.453687	0.038289	0.905957	0.250574	0.432146	-0.0813443	0.801572	0.0692935	0.83056	0.149539	0.642748	0.113934	0.724411	0.142992	0.657525
gene10699	black	-0.106445	0.741964	-0.131149	0.684539	0.062042	0.848099	0.43028	0.162646	0.0761542	0.814031	0.261608	0.411444	0.276917	0.383566	-0.464952	0.127752	-0.380599	0.222267	-0.159467	0.620566	0.322534	0.306551	-0.522953	0.0810587	-0.317663	0.31433	-0.203173	0.526521	-0.129174	0.689077	-0.0165754	0.959224	-0.366145	0.241779	0.0230146	0.943402	0.211786	0.508745	-0.383124	0.21896	-0.461841	0.130662	-0.0751634	0.816414	-0.0823481	0.799168	-0.446033	0.14612
gene10724	black	-0.149035	0.643881	-0.182293	0.57068	0.169783	0.597823	0.259234	0.415857	-0.104269	0.747084	0.204636	0.523484	-0.00184808	0.995452	-0.179141	0.577473	0.0535342	0.868758	0.0213205	0.947563	-0.201694	0.529599	-0.35212	0.261646	0.367017	0.240574	0.0209431	0.94849	0.287142	0.365504	-0.0122642	0.969825	-0.197654	0.538048	0.541376	0.0690869	0.0976726	0.762665	-0.191799	0.550392	-0.103283	0.749407	0.0353366	0.913183	0.0178843	0.956007	-0.208653	0.515181
gene10741	black	-0.107238	0.740099	-0.0996809	0.757913	0.129177	0.689071	0.289209	0.361907	-0.110511	0.732418	-0.0274942	0.932407	0.0957169	0.7673	-0.312559	0.322597	-0.19644	0.540599	0.223637	0.48473	-0.115852	0.719937	-0.47397	0.119554	-0.252592	0.428322	-0.417017	0.177442	-0.38778	0.212938	-0.130619	0.685756	0.204477	0.523814	0.17374	0.589184	-0.141315	0.661329	-0.368216	0.238924	-0.130949	0.684999	-0.165402	0.607443	0.738405	0.00609603	-0.194151	0.545421
gene10748	black	-0.665447	0.0181876	-0.659732	0.0195807	0.605652	0.0368783	0.8135	0.00128723	0.471005	0.12221	0.608435	0.0357894	-0.142294	0.659107	-0.787785	0.00234429	0.166698	0.604591	0.206406	0.519817	-0.387656	0.213097	-0.698639	0.0114856	-0.0407854	0.899852	-0.766044	0.00366966	0.0429244	0.894625	0.425619	0.167753	-0.456057	0.13619	0.0605067	0.851821	0.399152	0.198657	-0.0937066	0.772073	-0.139819	0.664728	-0.0432937	0.893723	0.0710253	0.826382	0.100892	0.755051
gene1075	black	-0.218926	0.494216	-0.229906	0.47224	0.052576	0.871089	0.733187	0.0066641	0.112077	0.728753	0.497534	0.0997872	0.491443	0.10467	-0.710983	0.00953625	-0.465135	0.127582	-0.43569	0.156843	0.251858	0.42971	-0.804985	0.00158475	-0.471016	0.1222	-0.233484	0.465179	-0.187694	0.559116	0.497524	0.0997951	-0.65563	0.0206274	-0.0133093	0.967254	0.53345	0.074077	-0.699398	0.0113578	-0.600085	0.0391279	0.385975	0.215261	-0.0945055	0.770175	-0.591857	0.0426289
gene10763	black	-0.454774	0.137435	-0.452102	0.140054	0.242336	0.447924	0.700746	0.0111336	0.714789	0.00898845	0.827179	0.000901284	0.163167	0.612372	-0.774221	0.00311779	0.00854687	0.978969	-0.268702	0.398403	0.233017	0.466097	-0.649176	0.0223562	-0.293039	0.355293	-0.313714	0.320716	-0.077384	0.811075	0.497503	0.0998117	-0.79417	0.00203558	-0.194244	0.545224	0.818404	0.00113659	-0.203231	0.5264	-0.465874	0.126897	0.553778	0.0617519	-0.201697	0.529594	-0.0518938	0.87275
gene10792	black	-0.632633	0.0272664	-0.626502	0.0292697	0.507918	0.0918188	0.873851	0.000202817	0.475616	0.118095	0.68751	0.0134835	0.0161073	0.960375	-0.839751	0.00063178	0.14936	0.643151	0.0132081	0.967503	-0.192776	0.548325	-0.660284	0.0194428	-0.0433574	0.893567	-0.771704	0.00328047	-0.206184	0.520277	0.338734	0.281461	-0.563329	0.0564842	0.249703	0.433801	0.522155	0.0816068	-0.292319	0.356531	-0.225369	0.481266	0.133198	0.67984	0.0158547	0.960996	0.0143471	0.964702
gene1080	black	-0.409897	0.185719	-0.412747	0.182377	0.346497	0.269869	0.587049	0.0447744	0.102225	0.751903	0.404761	0.191837	-0.0148487	0.963469	-0.442051	0.150192	-0.0822835	0.799322	0.0438911	0.892264	-0.271636	0.393071	-0.380354	0.222591	0.1229	0.70356	-0.439695	0.152634	0.172811	0.591207	-0.195715	0.542124	-0.322346	0.30685	0.520691	0.0826194	0.197137	0.539135	-0.248322	0.436431	-0.142293	0.65911	0.0934416	0.772702	-0.284819	0.369567	-0.327949	0.298031
gene1081	black	-0.846748	0.000511678	-0.835901	0.000706571	0.746561	0.005282	0.890981	0.000100735	0.552272	0.0626122	0.709745	0.00971985	-0.291786	0.35745	-0.769868	0.00340306	0.287529	0.364828	0.246479	0.439954	-0.46725	0.125628	-0.647375	0.0228568	0.173345	0.590043	-0.623707	0.0302174	0.193418	0.546968	0.526952	0.0783483	-0.561739	0.0573388	0.298788	0.345486	0.460708	0.131734	-0.0143689	0.964649	0.0689144	0.831475	-0.070237	0.828283	-0.32323	0.305449	-0.00416702	0.989745
gene10853	black	-0.0684738	0.832539	-0.101881	0.752716	0.0101829	0.974944	0.246268	0.440359	0.305474	0.334268	0.405168	0.191348	0.155352	0.629726	-0.293945	0.353739	-0.0931781	0.773328	-0.326399	0.300456	0.28681	0.366083	-0.190778	0.552558	-0.0764881	0.813228	0.00298281	0.99266	0.331563	0.292419	0.22953	0.472985	-0.587085	0.0447576	-0.301317	0.34122	0.45653	0.135731	0.0149774	0.963153	-0.401831	0.195381	0.27567	0.385799	-0.456773	0.135497	-0.0231004	0.943192
gene10873	black	-0.273181	0.390277	-0.270129	0.395805	0.259341	0.415657	0.322088	0.307259	0.0589736	0.855541	0.0726361	0.822499	-0.0425678	0.895496	-0.295757	0.350638	0.0973346	0.763466	0.143087	0.657309	-0.056764	0.860906	-0.351533	0.262497	-0.016246	0.960034	-0.162636	0.613546	-0.334708	0.287584	0.467215	0.125661	-0.048886	0.880077	0.126968	0.694158	0.0161827	0.960189	-0.19788	0.537574	0.152459	0.636196	-0.315813	0.317313	0.259313	0.415709	-0.0590187	0.855431
gene10877	black	0.0153631	0.962204	-0.0338151	0.91691	0.0690539	0.831139	0.133819	0.678418	-0.100085	0.756957	-0.0402069	0.901266	0.0576496	0.858755	-0.13994	0.664451	-0.299562	0.344179	0.0604254	0.852018	0.171836	0.593335	-0.417605	0.176769	-0.0915377	0.777229	0.230776	0.470518	0.288479	0.363176	0.264818	0.405517	-0.0924097	0.775155	-0.223004	0.486001	-0.0870904	0.787829	-0.11233	0.728161	-0.148301	0.645533	-0.300849	0.342008	0.197674	0.538006	-0.325474	0.301908
gene10894	black	-0.2411	0.450315	-0.217055	0.498005	0.171994	0.59299	0.297906	0.346983	0.161477	0.61611	0.137891	0.669116	0.0235488	0.942091	-0.306373	0.332774	0.0644817	0.842191	-0.079327	0.80641	0.0617661	0.848768	-0.130388	0.686287	-0.156645	0.626844	-0.37713	0.226862	-0.213073	0.506112	0.500912	0.0971459	-0.219507	0.49304	-0.00360909	0.991118	0.278804	0.380198	-0.0645836	0.841944	0.00213999	0.994734	-0.148779	0.644458	-0.330548	0.293989	0.0323194	0.920575
gene10923	black	-0.554383	0.0614082	-0.551114	0.0632795	0.499035	0.0986079	0.563984	0.0561351	0.389343	0.210941	0.607058	0.0363253	-0.226605	0.478799	-0.50148	0.0967068	0.361801	0.247834	0.129993	0.687195	-0.474348	0.119217	-0.33688	0.284272	0.361357	0.248458	-0.597025	0.0404047	0.329398	0.295774	0.0114912	0.971726	-0.453769	0.138416	0.484933	0.110062	0.429557	0.163432	0.0915216	0.777267	-0.0941742	0.770962	0.139421	0.665633	-0.371278	0.234738	0.180398	0.574759
gene10932	black	-0.563659	0.0563083	-0.562753	0.0567929	0.447593	0.144546	0.794992	0.00199826	0.232026	0.468051	0.440796	0.15149	0.0294999	0.927487	-0.662293	0.0189472	-0.145024	0.652926	0.0149213	0.96329	-0.0745526	0.817883	-0.713551	0.00916393	-0.137323	0.670411	-0.274799	0.387363	-0.0400948	0.90154	0.65849	0.0198934	-0.461703	0.130793	0.17931	0.577107	0.331901	0.291898	-0.385506	0.215867	-0.0369154	0.909318	-0.0663411	0.837693	-0.163751	0.611083	-0.459877	0.132523
gene10935	black	-0.247247	0.438485	-0.24941	0.434359	0.0714206	0.825428	0.653518	0.0211819	0.277099	0.383241	0.660864	0.0192988	0.384504	0.217165	-0.677421	0.0155065	-0.114999	0.721926	-0.389114	0.211232	0.0679256	0.833864	-0.613798	0.0337553	-0.203107	0.526659	-0.449038	0.143096	-0.22218	0.487656	0.0991794	0.759099	-0.64512	0.0234952	0.231333	0.469418	0.635861	0.0262524	-0.530794	0.0758035	-0.615248	0.03322	0.636362	0.0260974	-0.00976857	0.975963	-0.191871	0.55024
gene10936	black	-0.129403	0.68855	-0.126076	0.696217	0.0175227	0.956895	0.318436	0.313088	0.0592362	0.854903	0.278813	0.380182	0.213997	0.504226	-0.286051	0.367409	-0.181276	0.572867	-0.274812	0.387341	0.0119141	0.970686	-0.431091	0.161768	-0.218725	0.494622	0.139955	0.664417	0.0440853	0.891789	0.582589	0.0468314	-0.425677	0.16769	-0.0982049	0.761405	0.329654	0.295376	-0.286293	0.366985	-0.228561	0.474907	0.258306	0.417586	-0.286353	0.366881	-0.322475	0.306645
gene10945	black	-0.757651	0.00431012	-0.765432	0.00371373	0.703416	0.0106992	0.892352	9.48e-05	0.445476	0.146686	0.64871	0.0224848	-0.214774	0.502642	-0.787428	0.00236255	0.13679	0.671627	0.296423	0.349503	-0.446383	0.145767	-0.796959	0.00191098	0.101562	0.753468	-0.581129	0.0475191	0.161972	0.615014	0.369724	0.236856	-0.476408	0.117398	0.234699	0.462793	0.311514	0.324304	-0.139811	0.664745	-0.0388418	0.904605	-0.111044	0.73117	0.0482512	0.881625	-0.103695	0.748436
gene10957	black	-0.134173	0.677608	-0.127442	0.693066	0.0575601	0.858972	0.444359	0.147823	0.0275569	0.932253	0.288797	0.362623	0.318886	0.312366	-0.44537	0.146794	-0.168482	0.600674	-0.341228	0.277707	-0.033157	0.918522	-0.283809	0.371342	-0.317632	0.31438	-0.501407	0.0967635	-0.253258	0.427064	0.245894	0.441075	-0.485347	0.109714	-0.10078	0.755314	0.280779	0.376691	-0.337502	0.283327	-0.408032	0.187927	0.0346629	0.914833	-0.411817	0.183464	-0.0937923	0.771869
gene10965	black	-0.495147	0.101682	-0.496576	0.100545	0.352933	0.260468	0.900298	6.55e-05	0.333217	0.28987	0.644464	0.0236831	0.227897	0.476227	-0.874714	0.000196268	-0.181305	0.572806	-0.115793	0.720073	-0.0164734	0.959475	-0.83793	0.000666345	-0.268038	0.399614	-0.665467	0.018183	-0.203284	0.52629	0.264413	0.406263	-0.568432	0.0538026	0.217722	0.496652	0.53023	0.0761733	-0.532295	0.0748242	-0.455864	0.136376	0.271867	0.392653	0.120685	0.708695	-0.315051	0.318546
gene10980	black	-0.348451	0.266993	-0.363266	0.245781	0.2171	0.497913	0.761853	0.00397975	0.181505	0.572375	0.508829	0.0911408	0.342696	0.275509	-0.761442	0.00401113	-0.182996	0.569171	-0.329639	0.295399	0.224691	0.48262	-0.779087	0.00282089	-0.248805	0.43551	-0.345604	0.271188	-0.251086	0.431173	0.698385	0.0115285	-0.692595	0.0125412	0.160058	0.619256	0.569763	0.0531184	-0.565224	0.055478	-0.446427	0.145722	0.050429	0.876317	-0.220047	0.491951	-0.387834	0.212869
gene1102	black	-0.927045	1.44e-05	-0.937206	6.92e-06	0.888303	0.0001132	0.82532	0.000947663	0.726105	0.00749755	0.799294	0.00181122	-0.507505	0.0921273	-0.765106	0.00373739	0.544434	0.0672252	0.428187	0.164928	-0.480033	0.11424	-0.659451	0.019651	0.444985	0.147186	-0.561559	0.0574358	0.397125	0.201159	0.464557	0.128119	-0.607433	0.0361788	0.371926	0.233858	0.485744	0.109381	0.265854	0.403613	0.120707	0.708642	-0.288169	0.363713	-0.362661	0.246628	0.210533	0.511316
gene11026	black	-0.452961	0.139208	-0.429479	0.163518	0.352822	0.260629	0.62403	0.0301068	0.219728	0.492595	0.319468	0.311435	0.0151299	0.962778	-0.543509	0.0677848	-0.195738	0.542075	0.0873307	0.787255	-0.215486	0.501192	-0.619539	0.0316714	-0.362429	0.246954	-0.323742	0.30464	-0.0893734	0.782383	0.565769	0.055191	-0.266035	0.403281	-0.15804	0.623738	0.197469	0.538438	-0.273492	0.389717	-0.0422662	0.896233	0.00836479	0.979417	0.043359	0.893563	-0.304335	0.336165
gene11048	black	-0.67831	0.0153197	-0.686202	0.013734	0.512906	0.0881479	0.845026	0.000539435	0.715821	0.00884392	0.818862	0.00112324	-0.0615688	0.849246	-0.839733	0.00063212	0.134593	0.676646	-0.0053579	0.986815	0.0674979	0.834897	-0.785555	0.00246015	-0.0412678	0.898673	-0.324822	0.302934	0.0804747	0.803657	0.66472	0.0183606	-0.725968	0.00751437	0.0465675	0.885731	0.726147	0.00749246	-0.145754	0.651277	-0.204514	0.523736	0.257035	0.419963	-0.119578	0.711265	-0.104476	0.746597
gene11054	black	-0.738964	0.00603741	-0.76125	0.00402589	0.660525	0.0193828	0.868881	0.000243909	0.585544	0.0454613	0.815707	0.00121763	-0.195379	0.54283	-0.816558	0.00119161	0.26516	0.404888	0.148711	0.64461	-0.294737	0.352382	-0.788907	0.00228764	0.251559	0.430277	-0.485968	0.109193	0.347183	0.268857	0.451986	0.140168	-0.69502	0.0121094	0.294927	0.352057	0.586236	0.0451443	-0.0484956	0.881029	-0.174241	0.588094	0.0788205	0.807625	-0.162371	0.614133	0.000267187	0.999342
gene11057	black	-0.374198	0.230788	-0.359761	0.250707	0.270493	0.395143	0.671314	0.0168347	0.313503	0.321059	0.518123	0.0844169	0.171666	0.593706	-0.746104	0.00532533	-0.024374	0.940065	-0.0382785	0.905983	-0.0636091	0.844303	-0.669545	0.0172347	-0.249064	0.435017	-0.812953	0.00130494	-0.28647	0.366677	0.0982988	0.761183	-0.367442	0.239988	0.242779	0.447069	0.499822	0.0979934	-0.364512	0.244045	-0.462861	0.129704	0.23177	0.468555	0.247757	0.43751	-0.0281961	0.930685
gene11072	black	-0.650133	0.0220934	-0.63999	0.0249954	0.614954	0.0333281	0.706426	0.0102247	0.238644	0.455082	0.427321	0.165877	-0.208523	0.515448	-0.608109	0.0359154	0.238149	0.456048	0.282605	0.373462	-0.52928	0.0767994	-0.646496	0.023104	0.13861	0.667478	-0.519599	0.0833806	-0.0218317	0.946308	0.530792	0.0758049	-0.312695	0.322375	0.338261	0.282178	0.196401	0.540679	-0.141738	0.660368	0.107899	0.738546	-0.275514	0.38608	-0.000218349	0.999463	-0.0288622	0.929051
gene11111	black	-0.564116	0.056065	-0.562644	0.0568514	0.460259	0.13216	0.835598	0.000712719	0.461574	0.130914	0.627059	0.0290835	0.0374359	0.908044	-0.79489	0.00200287	-0.043643	0.89287	0.0236028	0.941958	-0.203241	0.52638	-0.671433	0.0168082	-0.232599	0.466922	-0.684248	0.0141148	-0.0532113	0.869543	0.349419	0.265576	-0.522683	0.0812443	-0.131082	0.684691	0.416377	0.178176	-0.25167	0.430066	-0.264744	0.405653	0.183394	0.568316	0.11279	0.727085	-0.0385281	0.905372
gene11126	black	-0.237538	0.457238	-0.231079	0.46992	0.0799677	0.804873	0.692155	0.0126208	0.171796	0.593422	0.400206	0.197365	0.405258	0.191239	-0.675257	0.0159679	-0.434505	0.158104	-0.251573	0.43025	0.193058	0.547729	-0.694915	0.0121278	-0.564427	0.0558998	-0.409633	0.18603	-0.40434	0.192344	0.29957	0.344164	-0.384207	0.217551	-0.124187	0.700581	0.37017	0.236247	-0.656108	0.0205035	-0.447192	0.144949	0.397678	0.200475	0.33869	0.281527	-0.4405	0.151797
gene11137	black	-0.383598	0.218343	-0.389034	0.211334	0.203179	0.526509	0.712915	0.00925521	0.49655	0.100566	0.711103	0.00951872	0.22383	0.484343	-0.754914	0.00453619	-0.22104	0.489948	-0.194979	0.543675	0.254894	0.423982	-0.76503	0.00374294	-0.300163	0.343163	-0.326292	0.300624	-0.02075	0.948965	0.154602	0.631401	-0.63018	0.0280557	0.104827	0.74577	0.679869	0.0149963	-0.378984	0.2244	-0.55335	0.0619956	0.503139	0.0954305	-0.0471797	0.884238	-0.368358	0.238728
gene11140	black	-0.606796	0.036428	-0.619799	0.0315794	0.56123	0.0576142	0.73546	0.0064119	0.250829	0.431661	0.377011	0.227019	-0.166222	0.605637	-0.59605	0.040818	-0.077026	0.811935	0.29386	0.353884	-0.157699	0.624497	-0.729937	0.00703743	0.0367143	0.909811	-0.229141	0.473755	0.118462	0.71386	0.430178	0.162758	-0.261221	0.412162	0.272097	0.392236	0.154469	0.631698	-0.243588	0.445508	0.104286	0.747045	-0.221303	0.48942	0.136395	0.672529	-0.420369	0.173626
gene11158	black	-0.508743	0.0912043	-0.539959	0.069962	0.41817	0.176123	0.684265	0.0141114	0.37001	0.236466	0.561171	0.0576461	-0.019876	0.951112	-0.628042	0.0287568	0.0820701	0.799833	-0.0326133	0.919854	0.0956626	0.767429	-0.706267	0.0102493	0.150041	0.641619	-0.0546218	0.866113	0.155508	0.629378	0.698834	0.0114527	-0.601125	0.0387002	0.246965	0.439024	0.508654	0.0912709	-0.230353	0.471355	-0.105577	0.744004	0.0174419	0.957094	-0.130984	0.684917	-0.260353	0.413773
gene11180	black	-0.341959	0.276611	-0.357351	0.254128	0.274949	0.387093	0.566125	0.0550036	0.434745	0.157848	0.60677	0.0364381	0.0733418	0.820799	-0.601322	0.0386196	-0.0893249	0.782499	-0.0559704	0.862834	-0.0547606	0.865775	-0.496296	0.100768	-0.178019	0.579898	-0.478593	0.115488	0.113534	0.725345	-0.128973	0.689539	-0.558295	0.0592196	-0.124924	0.698877	0.376063	0.228285	-0.0969754	0.764317	-0.470502	0.122664	0.187254	0.560055	-0.169141	0.599228	-0.0399775	0.901827
gene11192	black	-0.495827	0.10114	-0.486709	0.108574	0.47046	0.122702	0.577185	0.0494126	0.368256	0.238868	0.28318	0.372449	-0.187457	0.559623	-0.552532	0.0624631	-0.152107	0.636983	0.396173	0.20234	-0.141189	0.661613	-0.614978	0.0333194	-0.283063	0.372655	-0.465747	0.127015	0.0486558	0.880638	0.205589	0.521509	-0.0472495	0.884067	-0.162381	0.61411	0.0931125	0.773484	-0.0604556	0.851945	0.00753511	0.981458	-0.145689	0.651424	0.417819	0.176524	-0.176983	0.582141
gene11227	black	-0.796302	0.00193981	-0.812201	0.00132958	0.758388	0.0042507	0.757839	0.00429487	0.609761	0.0352785	0.741636	0.00576303	-0.411798	0.183486	-0.651273	0.0217832	0.467196	0.125678	0.286392	0.366813	-0.478957	0.115172	-0.457599	0.134701	0.47612	0.117651	-0.569937	0.0530291	0.477763	0.116211	0.28417	0.370706	-0.583287	0.0465053	0.340491	0.278814	0.44732	0.144821	0.219068	0.493928	0.0813402	0.801582	-0.0628184	0.846218	-0.368512	0.238517	0.227531	0.476955
gene11253	black	-0.25099	0.431356	-0.271569	0.393192	0.180206	0.575173	0.320456	0.309856	0.269233	0.397435	0.441201	0.15107	0.0347449	0.914633	-0.297908	0.346979	0.246149	0.440587	-0.220204	0.491635	-0.0349746	0.91407	-0.222007	0.488002	0.186327	0.562035	0.054	0.867625	0.0280327	0.931085	0.481021	0.11339	-0.590459	0.0432449	0.00419759	0.98967	0.355479	0.256804	-0.0451329	0.889232	-0.0955083	0.767795	0.0759305	0.814569	-0.424686	0.168788	0.0987312	0.760159
gene11254	black	-0.832692	0.000773966	-0.829764	0.00083973	0.780718	0.00272635	0.774258	0.00311547	0.6242	0.0300487	0.72644	0.00745644	-0.407308	0.188787	-0.743152	0.00561152	0.523163	0.080915	0.404492	0.19216	-0.464633	0.128048	-0.634673	0.0266223	0.385746	0.215556	-0.687337	0.0135164	0.139872	0.664607	0.253107	0.427349	-0.460909	0.131543	0.546007	0.0662813	0.45361	0.138572	0.121101	0.70773	0.0573424	0.859501	-0.187097	0.560391	-0.118837	0.712986	0.213065	0.506129
gene11262	black	-0.817685	0.00115778	-0.833957	0.000746838	0.722805	0.00791155	0.945361	3.5e-06	0.561069	0.0577013	0.776248	0.00299136	-0.215976	0.500197	-0.843371	0.000567197	0.19055	0.553041	0.17648	0.583232	-0.250136	0.432977	-0.814807	0.00124566	0.203172	0.526522	-0.457123	0.135159	0.293843	0.353913	0.565778	0.0551859	-0.69299	0.01247	0.344626	0.272636	0.547211	0.0655652	-0.101276	0.754144	-0.0688147	0.831716	-0.0760016	0.814398	-0.316887	0.31558	-0.174526	0.587473
gene11264	black	-0.561377	0.0575345	-0.570054	0.0529692	0.469934	0.123179	0.800356	0.00176717	0.236501	0.459264	0.547657	0.0653009	0.0333734	0.917992	-0.67247	0.0165771	0.0730831	0.821422	-0.0864102	0.789453	-0.259263	0.415801	-0.583675	0.0463247	0.0721178	0.823748	-0.458274	0.134053	0.0288027	0.929197	0.599138	0.0395199	-0.620673	0.0312708	0.230825	0.470422	0.399559	0.198159	-0.303959	0.336792	-0.11014	0.73329	-0.0152352	0.962519	-0.32656	0.300203	-0.15856	0.622581
gene11265	black	-0.0971904	0.763807	-0.0888981	0.783516	0.0697519	0.829453	0.18787	0.558742	-0.0203163	0.95003	0.17023	0.596844	0.0244395	0.939904	-0.0962478	0.766041	-0.0859864	0.790465	0.0429389	0.894589	-0.308601	0.32909	-0.0131855	0.967559	0.0416516	0.897735	-0.320898	0.309152	0.0176037	0.956696	-0.649895	0.0221586	-0.00553036	0.986391	0.287796	0.364363	-0.0725358	0.82274	-0.142252	0.659203	-0.121548	0.706693	0.268065	0.399565	0.0401622	0.901376	-0.0990583	0.759385
gene1128	black	-0.34121	0.277734	-0.331332	0.292776	0.142137	0.659462	0.738718	0.00606315	0.348252	0.267286	0.564099	0.0560741	0.373602	0.231591	-0.762843	0.00390474	-0.17148	0.594112	-0.400349	0.197189	0.271444	0.393418	-0.645315	0.0234394	-0.43335	0.159337	-0.440355	0.151947	-0.396492	0.201945	0.699421	0.0113541	-0.671564	0.0167787	-0.0840416	0.795114	0.673805	0.0162833	-0.526324	0.0787699	-0.443276	0.148932	0.356217	0.255747	-0.133849	0.678348	-0.237	0.458289
gene11284	black	-0.504869	0.0941127	-0.517214	0.0850586	0.439696	0.152633	0.697507	0.0116781	0.500946	0.0971196	0.555609	0.0607165	-0.00136605	0.996638	-0.727319	0.00734943	0.107556	0.739351	0.0121894	0.970009	-0.0618832	0.848484	-0.641852	0.0244431	-0.182975	0.569215	-0.465322	0.127408	-0.110536	0.732361	0.706781	0.0101697	-0.563846	0.0562086	-0.340636	0.278596	0.412385	0.182801	-0.119715	0.710946	-0.184531	0.565877	-0.0609691	0.8507	0.104586	0.746338	0.136941	0.671282
gene1132	black	-0.144701	0.653655	-0.149775	0.642217	0.0375487	0.907768	0.381413	0.221198	0.22513	0.481742	0.276929	0.383544	0.239873	0.452694	-0.387783	0.212934	-0.33522	0.286801	-0.271986	0.392437	0.342915	0.275183	-0.355093	0.257357	-0.455508	0.136722	-0.00677598	0.983326	-0.119479	0.711495	0.443362	0.148844	-0.469196	0.123849	-0.412796	0.18232	0.291654	0.357678	-0.241965	0.44864	-0.282884	0.37297	0.042764	0.895017	-0.354902	0.257631	-0.341175	0.277786
gene11324	black	-0.678568	0.0152659	-0.698971	0.0114296	0.608559	0.0357411	0.858119	0.000355071	0.538565	0.0708298	0.748274	0.00512203	-0.118141	0.714605	-0.867004	0.000261014	0.225143	0.481716	0.144251	0.654674	-0.119829	0.710683	-0.810798	0.00137651	0.182011	0.571286	-0.650972	0.0218649	0.13106	0.684743	0.312489	0.322711	-0.615643	0.0330753	0.446622	0.145525	0.601285	0.0386349	-0.14054	0.663088	-0.272832	0.390908	-0.031838	0.921754	-0.0552045	0.864696	-0.0253896	0.937571
gene11326	black	-0.256886	0.420241	-0.249174	0.434808	0.20247	0.527983	0.439112	0.153242	-0.114985	0.721958	0.0960205	0.766581	0.0968865	0.764527	-0.374771	0.230017	-0.0467968	0.885172	0.0333465	0.918058	0.0213299	0.94754	-0.436947	0.155515	0.0578043	0.858379	-0.347605	0.268236	-0.295807	0.350554	0.193317	0.54718	-0.0476624	0.88306	0.725928	0.0075194	0.174168	0.588253	-0.454577	0.137627	-0.0264144	0.935056	-0.13344	0.679284	0.124471	0.699925	-0.37078	0.235415
gene11366	black	-0.246434	0.440041	-0.251502	0.430386	0.156213	0.627807	0.519267	0.083613	-0.0301089	0.925993	0.202338	0.528258	0.178457	0.578951	-0.349484	0.265482	-0.376525	0.227668	-0.10716	0.740283	-0.0933003	0.773038	-0.50465	0.0942789	-0.264906	0.405356	0.0581073	0.857643	-0.00167816	0.99587	0.464512	0.128161	-0.265102	0.404994	-0.129133	0.689171	0.0561647	0.862362	-0.461306	0.131168	-0.0456673	0.887928	0.17571	0.584902	0.0872213	0.787516	-0.536745	0.0719736
gene11367	black	-0.643481	0.0239671	-0.658765	0.0198238	0.502769	0.0957145	0.909576	4.08e-05	0.651791	0.0216433	0.853213	0.000417224	0.049181	0.879358	-0.958568	8.97e-07	0.137957	0.668966	-0.0785171	0.808354	0.0509555	0.875035	-0.895561	8.19e-05	-0.0747331	0.817449	-0.532885	0.0744421	-0.0232474	0.942831	0.650079	0.0221081	-0.819935	0.00109246	0.0937988	0.771854	0.772082	0.00325563	-0.239012	0.454368	-0.402947	0.194027	0.160847	0.617506	-0.110843	0.731641	-0.0404051	0.900782
gene11384	black	-0.903289	5.65e-05	-0.905445	5.07e-05	0.83019	0.000829892	0.851106	0.000446376	0.759297	0.00417834	0.777743	0.00290064	-0.463303	0.129289	-0.772073	0.0032562	0.378578	0.224938	0.444282	0.147902	-0.414788	0.180008	-0.691598	0.0127219	0.272331	0.391814	-0.54837	0.0648805	0.380849	0.221939	0.406003	0.190346	-0.483574	0.111211	0.223878	0.484248	0.474864	0.11876	0.18018	0.57523	0.12214	0.705321	-0.0238106	0.941448	-0.0346733	0.914808	0.11249	0.727787
gene1139	black	-0.236714	0.458847	-0.244966	0.442857	0.0516803	0.87327	0.698386	0.0115284	0.4106	0.184892	0.624934	0.0297986	0.445406	0.146757	-0.790068	0.00223006	-0.288825	0.362574	-0.3944	0.204552	0.439344	0.153	-0.723582	0.00781263	-0.498074	0.0993624	-0.41135	0.184011	-0.384588	0.217055	0.307451	0.330989	-0.658264	0.0199506	-0.122288	0.704977	0.670601	0.0169951	-0.558574	0.059066	-0.664446	0.0184263	0.487235	0.108136	0.125685	0.697121	-0.281356	0.375669
gene11391	black	-0.160411	0.618473	-0.127557	0.692802	0.0785893	0.80818	0.396909	0.201427	-0.177531	0.580954	-0.0437213	0.892678	0.218004	0.496081	-0.329798	0.295152	-0.275868	0.385444	5.87e-05	0.999856	-0.0168584	0.958528	-0.411298	0.184073	-0.357637	0.253721	-0.353671	0.259403	-0.562747	0.0567959	0.266999	0.401515	0.102712	0.750755	0.263176	0.408543	0.00103524	0.997452	-0.566938	0.0545787	-0.0142255	0.965001	-0.039777	0.902317	0.38387	0.217989	-0.413227	0.181818
gene11404	black	-0.322238	0.307021	-0.309054	0.328343	0.101269	0.754161	0.757271	0.00434103	0.370096	0.236348	0.684429	0.0140793	0.41319	0.181862	-0.789271	0.00226945	-0.186164	0.562382	-0.427704	0.165457	0.193271	0.547279	-0.647912	0.0227067	-0.387764	0.212959	-0.572784	0.0515873	-0.329335	0.295872	0.293644	0.354254	-0.691885	0.0126697	0.123557	0.702039	0.747968	0.00515032	-0.561847	0.0572806	-0.614669	0.0334331	0.619667	0.0316259	-0.123614	0.701908	-0.24661	0.439704
gene11411	black	-0.644908	0.0235556	-0.642087	0.0243738	0.58716	0.0447236	0.671486	0.0167961	0.56822	0.0539122	0.71578	0.00884964	-0.213607	0.505021	-0.705227	0.0104117	0.472634	0.120746	0.123292	0.702651	-0.393074	0.206216	-0.510988	0.0895474	0.228683	0.474664	-0.730775	0.0069397	0.120809	0.708407	0.361599	0.248118	-0.61773	0.0323179	0.248859	0.435408	0.558923	0.0588738	0.122305	0.704937	-0.171848	0.593308	-0.0606876	0.851383	-0.345158	0.271848	0.362801	0.246432
gene11426	black	-0.0646976	0.841669	-0.0551568	0.864812	-0.0177262	0.956395	0.315274	0.318185	-0.194056	0.54562	0.0360757	0.911374	0.214461	0.50328	-0.16014	0.619074	-0.480062	0.114215	-0.123809	0.701456	-0.0745899	0.817794	-0.315972	0.317056	-0.277058	0.383314	0.0116844	0.971251	0.106769	0.741201	0.103857	0.748054	-0.0386132	0.905164	0.0574671	0.859198	0.0222686	0.945234	-0.438014	0.154392	-0.109022	0.735911	0.350515	0.263978	0.0770575	0.81186	-0.59337	0.041969
gene11430	black	-0.796534	0.0019296	-0.795891	0.00195799	0.656995	0.0202746	0.89259	9.38e-05	0.658345	0.0199302	0.768413	0.0035027	-0.199736	0.533687	-0.815388	0.00122751	0.237505	0.457302	0.144305	0.654553	-0.177063	0.581968	-0.72442	0.00770686	0.0970886	0.764048	-0.449301	0.142833	0.107851	0.73866	0.647783	0.0227427	-0.628499	0.0286061	0.19873	0.535792	0.59599	0.0408435	-0.0930188	0.773707	-0.00494741	0.987825	0.0951312	0.76869	-0.154318	0.632037	-0.0596572	0.853882
gene11431	black	-0.35211	0.261661	-0.341623	0.277115	0.317858	0.314017	0.646976	0.0229688	-0.00520984	0.987179	0.173148	0.590474	0.0971953	0.763796	-0.555378	0.0608466	-0.362945	0.246231	0.179526	0.576641	-0.229192	0.473655	-0.654209	0.0209994	-0.361506	0.248248	-0.578585	0.0487346	-0.168143	0.601418	0.0964554	0.765549	-0.0347623	0.91459	0.0696198	0.829773	-0.00664086	0.983658	-0.457286	0.135002	-0.14826	0.645625	-0.0581945	0.857432	0.461452	0.13103	-0.407423	0.188651
gene11454	black	-0.85635	0.000376591	-0.866611	0.000264714	0.750337	0.00493424	0.842198	0.000587535	0.824553	0.000967331	0.838263	0.000659912	-0.370391	0.235946	-0.810575	0.00138408	0.358594	0.252361	0.301602	0.340741	-0.162912	0.612936	-0.742709	0.00565548	0.230317	0.471427	-0.402046	0.195121	0.329662	0.295363	0.555909	0.060548	-0.624248	0.0300324	0.195759	0.542031	0.634032	0.0268235	0.134816	0.676137	0.0188152	0.953719	0.0276191	0.9321	-0.144438	0.654251	0.0541283	0.867313
gene11475	black	-0.671681	0.0167527	-0.66515	0.0182584	0.601	0.0387517	0.86044	0.000328295	0.500607	0.0973825	0.608909	0.0356059	-0.102086	0.752232	-0.852289	0.000429829	0.0433261	0.893644	0.22106	0.489909	-0.264311	0.40645	-0.780514	0.00273804	-0.182501	0.570232	-0.784783	0.00250122	-0.0454037	0.888571	0.370257	0.236128	-0.4497	0.142436	0.0133068	0.96726	0.39064	0.209291	-0.155559	0.629264	-0.198882	0.535475	-0.0979228	0.762073	0.106452	0.741947	-0.0238139	0.94144
gene11495	black	-0.679846	0.015001	-0.682772	0.0144075	0.625575	0.0295819	0.820252	0.00108351	0.229084	0.473869	0.454121	0.138072	-0.171494	0.594081	-0.666197	0.0180106	0.0413011	0.898591	0.226649	0.478711	-0.352837	0.260608	-0.718122	0.00852819	0.129654	0.687973	-0.461619	0.130872	0.218302	0.495478	0.55682	0.0600384	-0.377546	0.226308	0.406955	0.189208	0.2932	0.355016	-0.218259	0.495564	0.0623724	0.847299	-0.179873	0.575893	-0.120309	0.709568	-0.299743	0.343873
gene11496	black	-0.767951	0.00353479	-0.788115	0.00232754	0.683723	0.0142185	0.850175	0.000459756	0.675275	0.015964	0.792944	0.00209232	-0.265517	0.404232	-0.761861	0.00397908	0.217974	0.496141	0.18726	0.560043	-0.264869	0.405424	-0.666098	0.0180337	0.1816	0.57217	-0.417445	0.176951	0.41233	0.182864	0.47084	0.122359	-0.667184	0.0177792	0.037371	0.908203	0.516237	0.0857532	0.0588827	0.855761	-0.0512269	0.874374	0.0872621	0.787419	-0.201969	0.529026	0.0151947	0.962618
gene11501	black	-0.291785	0.357451	-0.290669	0.359378	0.204705	0.523339	0.585013	0.0457052	0.341368	0.277497	0.497428	0.0998711	0.216989	0.498137	-0.686301	0.013715	-0.0083454	0.979464	-0.214441	0.503321	0.0633566	0.844915	-0.532665	0.0745847	-0.295015	0.351906	-0.66976	0.0171856	-0.191491	0.551047	0.41649	0.178046	-0.557687	0.0595562	-0.13548	0.674617	0.54819	0.0649863	-0.232913	0.466303	-0.488283	0.107266	0.122601	0.704253	-0.0956772	0.767395	0.100537	0.755889
gene11516	black	-0.204064	0.52467	-0.217372	0.497361	0.145484	0.651885	0.361472	0.248297	-0.0236279	0.941897	0.275042	0.386926	0.126332	0.695627	-0.27764	0.382273	0.0852648	0.792189	-0.257314	0.419441	-0.00513943	0.987353	-0.153661	0.633505	0.223329	0.485349	-0.178645	0.578544	-0.0276366	0.932057	0.215085	0.502008	-0.46707	0.125794	0.48442	0.110496	0.285854	0.367754	-0.239998	0.45245	-0.128847	0.689829	-0.0736179	0.820134	-0.639357	0.0251851	-0.172545	0.591789
gene11545	black	-0.585176	0.0456303	-0.570157	0.0529166	0.464047	0.128594	0.630835	0.0278434	0.580534	0.0478017	0.533166	0.0742609	-0.177743	0.580495	-0.597761	0.040095	0.0836734	0.795995	0.145039	0.652891	-0.0282413	0.930574	-0.461363	0.131114	-0.0914499	0.777438	-0.432886	0.159835	0.118972	0.712672	0.413454	0.181555	-0.37479	0.229992	-0.00588734	0.985512	0.47987	0.114381	0.0194854	0.952072	-0.00559356	0.986235	0.143827	0.655634	-0.114312	0.723529	-0.0418261	0.897308
gene11553	black	-0.292463	0.356284	-0.295215	0.351564	0.189466	0.555343	0.72691	0.00739904	0.109022	0.73591	0.344168	0.273317	0.332695	0.290673	-0.699451	0.0113491	-0.452921	0.139247	-0.132428	0.681605	0.117909	0.715146	-0.783255	0.0025841	-0.537346	0.0715945	-0.417317	0.177098	-0.344393	0.272983	0.348522	0.26689	-0.37672	0.227408	-0.11798	0.714981	0.242232	0.448125	-0.616217	0.0328657	-0.401651	0.195601	0.0607825	0.851152	0.252718	0.428083	-0.501799	0.0964605
gene11555	black	-0.514019	0.0873428	-0.500982	0.0970922	0.404518	0.192129	0.499446	0.0982865	0.485002	0.110004	0.653756	0.0211189	-0.172252	0.592428	-0.494016	0.102589	0.510978	0.0895547	0.0450524	0.889428	-0.36121	0.248665	-0.340021	0.27952	0.358908	0.251915	-0.481081	0.113338	0.0897708	0.781436	0.204517	0.523729	-0.453889	0.138299	0.483062	0.111646	0.574233	0.0508639	0.0417699	0.897446	-0.0744773	0.818065	0.361735	0.247927	-0.135989	0.673455	0.319408	0.311531
gene11557	black	-0.90417	5.41e-05	-0.90293	5.76e-05	0.814793	0.0012461	0.849684	0.000466927	0.825291	0.000948391	0.855528	0.000386918	-0.436796	0.155675	-0.792005	0.00213655	0.448459	0.143675	0.34537	0.271533	-0.417845	0.176495	-0.605971	0.0367524	0.267766	0.400111	-0.625196	0.0297099	0.352625	0.260914	0.404606	0.192023	-0.615992	0.0329476	0.163571	0.611482	0.559238	0.0587007	0.236355	0.459548	0.0555418	0.863876	0.000141194	0.999653	-0.271482	0.393349	0.230611	0.470845
gene11577	black	-0.854963	0.000394151	-0.84013	0.000624755	0.741496	0.00577714	0.812203	0.00132952	0.814575	0.00125295	0.834871	0.000727683	-0.346093	0.270465	-0.828969	0.000858303	0.540749	0.0694733	0.264671	0.405788	-0.340159	0.279313	-0.635062	0.0265006	0.193798	0.546166	-0.694285	0.0122391	0.0483889	0.881289	0.56444	0.0558927	-0.616418	0.0327925	0.215722	0.500712	0.651229	0.0217953	0.156249	0.627726	0.00147145	0.996379	-0.0224537	0.94478	-0.204588	0.523583	0.332547	0.290901
gene11615	black	-0.173475	0.589761	-0.155762	0.628813	0.17084	0.59551	0.305649	0.333976	-0.174133	0.58833	-0.108009	0.738289	0.0355041	0.912773	-0.269414	0.397105	-0.34841	0.267054	0.28766	0.364601	-0.0813519	0.801554	-0.593288	0.0420045	-0.318954	0.312257	-0.1501	0.641486	-0.24067	0.451147	0.130296	0.686498	0.245469	0.441891	0.234152	0.463865	-0.161835	0.615317	-0.389866	0.210273	0.00851697	0.979042	-0.279702	0.378601	0.516752	0.0853869	-0.539436	0.0702866
gene11617	black	-0.737359	0.00620683	-0.732888	0.00669775	0.691967	0.0126548	0.760627	0.00407407	0.401843	0.195368	0.503827	0.0949047	-0.318895	0.312352	-0.693837	0.0123186	0.121628	0.706506	0.45907	0.133292	-0.303319	0.337863	-0.812118	0.0013323	0.140909	0.662251	-0.494024	0.102582	0.196018	0.541485	0.273484	0.389731	-0.248536	0.436024	0.54914	0.0644285	0.307344	0.331166	-0.0761892	0.813947	0.0474488	0.883581	-0.25571	0.422447	0.048783	0.880328	-0.26606	0.403236
gene11624	black	-0.388805	0.211627	-0.39903	0.198808	0.402371	0.194725	0.487815	0.107654	0.0195942	0.951805	0.165323	0.607617	-0.16253	0.613782	-0.346562	0.269772	-0.192474	0.548963	0.322042	0.307333	-0.219983	0.492079	-0.456612	0.135652	0.0935499	0.772445	-0.310359	0.326197	0.315948	0.317094	-0.145985	0.650755	-0.00965489	0.976243	0.442809	0.149411	-0.0208631	0.948687	-0.158054	0.623706	0.0349464	0.914139	-0.173752	0.589158	0.0749925	0.816825	-0.441587	0.15067
gene11625	black	-0.78358	0.00256631	-0.794327	0.00202844	0.671541	0.0167839	0.886048	0.000124608	0.629002	0.0284404	0.813462	0.00128844	-0.216819	0.498483	-0.845437	0.000532708	0.234451	0.463278	0.187853	0.558778	-0.146547	0.649487	-0.815261	0.00123147	0.224268	0.483467	-0.499606	0.0981619	0.272347	0.391784	0.388433	0.212102	-0.648646	0.0225025	0.50626	0.0930616	0.659571	0.0196211	-0.0736511	0.820054	-0.155065	0.630368	0.0426794	0.895223	-0.254766	0.424222	-0.144	0.655241
gene11626	black	-0.87076	0.000227675	-0.882315	0.000145453	0.831167	0.000807706	0.834681	0.000731637	0.72327	0.00785225	0.733789	0.00659652	-0.427127	0.16609	-0.834241	0.000740835	0.460897	0.131555	0.426292	0.167011	-0.26507	0.405054	-0.763079	0.003887	0.311429	0.324443	-0.621185	0.0310913	0.246963	0.439027	0.542585	0.0683471	-0.516752	0.0853869	0.340709	0.278485	0.536111	0.0723751	0.163146	0.612419	0.0511034	0.874675	-0.285706	0.368013	-0.0561453	0.862409	0.174869	0.586728
gene11628	black	-0.435448	0.1571	-0.428739	0.164325	0.221758	0.488504	0.776345	0.00298543	0.34029	0.279116	0.656122	0.0204997	0.276205	0.384841	-0.74188	0.00573846	-0.102569	0.751091	-0.331404	0.292664	0.159194	0.621174	-0.713979	0.00910301	-0.191058	0.551965	-0.302991	0.338412	-0.19077	0.552574	0.582712	0.0467737	-0.703511	0.010684	0.301972	0.340119	0.718468	0.00848144	-0.520227	0.0829423	-0.384165	0.217605	0.4224	0.171339	-0.284198	0.370658	-0.389772	0.210393
gene11638	black	-0.382492	0.219786	-0.372622	0.232915	0.159362	0.620799	0.779739	0.00278283	0.442247	0.14999	0.722027	0.00801163	0.373656	0.231519	-0.823942	0.000983218	-0.130269	0.68656	-0.424345	0.169167	0.239496	0.453426	-0.697043	0.0117577	-0.386452	0.214646	-0.472588	0.120786	-0.348825	0.266446	0.510807	0.0896802	-0.796012	0.00195262	0.041711	0.89759	0.777787	0.00289801	-0.50742	0.0921909	-0.568309	0.0538665	0.456876	0.135397	-0.284789	0.369619	-0.241915	0.448737
gene11655	black	-0.538065	0.0711427	-0.532213	0.0748779	0.471881	0.121421	0.533372	0.0741273	0.238234	0.455881	0.389436	0.210821	-0.256437	0.421083	-0.371425	0.234539	0.160818	0.61757	0.304628	0.335676	-0.422421	0.171315	-0.450518	0.141621	0.293348	0.354763	-0.20879	0.514899	0.225246	0.481511	0.113445	0.725555	-0.11465	0.722741	0.511523	0.0891555	0.16706	0.603796	-0.110387	0.73271	0.202361	0.52821	0.185958	0.562824	0.209937	0.512539	-0.173675	0.589326
gene11668	black	-0.237409	0.457489	-0.196435	0.540608	0.117363	0.716415	0.327012	0.299496	-0.060013	0.853019	0.15663	0.626877	0.0665443	0.837202	-0.232717	0.466688	0.00109855	0.997297	-0.0308688	0.92413	-0.226375	0.479257	-0.255117	0.423561	0.00700717	0.982757	-0.289201	0.361921	-0.193174	0.547483	0.110796	0.731752	-0.0366399	0.909993	0.622069	0.030783	0.224926	0.482151	-0.341943	0.276635	0.0104497	0.974288	0.258948	0.416389	-0.0651036	0.840686	-0.273946	0.388898
gene11685	black	-0.711215	0.00950219	-0.718797	0.0084372	0.642966	0.0241167	0.923652	1.8e-05	0.367847	0.23943	0.592583	0.0423114	-0.110671	0.732045	-0.819538	0.00110377	0.0407242	0.900001	0.176144	0.583959	-0.287235	0.36534	-0.792595	0.00210867	0.0340603	0.916309	-0.638803	0.025352	0.130717	0.685531	0.499209	0.098472	-0.503769	0.094949	0.278905	0.380018	0.398028	0.200043	-0.240048	0.452355	-0.098193	0.761433	-0.112629	0.727461	-0.0535124	0.868811	-0.200615	0.531851
gene11686	black	-0.852196	0.000431106	-0.85806	0.00035577	0.772274	0.0032431	0.958806	8.72e-07	0.524075	0.0802918	0.719438	0.00835139	-0.267774	0.400097	-0.856417	0.000375751	0.218075	0.495937	0.30545	0.334307	-0.366323	0.241533	-0.855637	0.000385538	0.203203	0.526458	-0.592852	0.0421939	0.227625	0.476768	0.50674	0.0927001	-0.537438	0.0715369	0.440619	0.151673	0.478421	0.115638	-0.118467	0.713847	-0.00742722	0.981723	-0.109556	0.734658	-0.0825534	0.798676	-0.140825	0.662441
gene1169	black	-0.702289	0.0108811	-0.7172	0.00865361	0.668761	0.017414	0.831083	0.000809587	0.430652	0.162243	0.545669	0.0664833	-0.232595	0.466928	-0.711082	0.00952172	0.0431296	0.894124	0.32829	0.297498	-0.333541	0.289373	-0.704345	0.010551	0.0579561	0.85801	-0.51	0.0902742	0.221685	0.48865	0.329167	0.296132	-0.373814	0.231306	0.0847669	0.79338	0.219782	0.492485	-0.100054	0.75703	0.0282189	0.930629	-0.129249	0.688906	0.154394	0.631866	-0.135728	0.674051
gene11696	black	-0.203457	0.525931	-0.222136	0.487743	0.118777	0.713127	0.514152	0.0872466	0.459435	0.132944	0.560408	0.0580608	0.272456	0.391586	-0.664701	0.0183652	0.0320787	0.921165	-0.346205	0.270299	0.253869	0.425911	-0.445226	0.14694	-0.298868	0.345351	-0.535358	0.0728539	-0.177225	0.581617	0.474781	0.118833	-0.696136	0.0119144	-0.41677	0.177725	0.619801	0.0315787	-0.157166	0.625682	-0.568524	0.0537553	0.210842	0.510681	-0.0920332	0.77605	0.255583	0.422686
gene11778	black	-0.42085	0.173083	-0.418338	0.175932	0.341115	0.277876	0.509211	0.0908571	0.0603101	0.852298	0.281021	0.376261	-0.0693736	0.830367	-0.358207	0.25291	-0.0560455	0.862651	0.146064	0.650576	-0.243634	0.44542	-0.595656	0.0409856	0.0868046	0.788511	0.0552391	0.864612	0.06972	0.829531	0.393209	0.206046	-0.186917	0.560775	0.421014	0.172898	0.129995	0.68719	-0.315283	0.31817	0.112861	0.72692	0.0300999	0.926015	0.0658188	0.838956	-0.468468	0.124512
gene11786	black	-0.055277	0.864519	-0.0254093	0.937523	0.0442793	0.891316	0.153808	0.633176	-0.204823	0.523095	-0.0370426	0.909007	0.0551857	0.864741	-0.0967071	0.764953	-0.130192	0.686738	0.113452	0.725538	-0.296515	0.349348	-0.0665463	0.837197	-0.0525961	0.871041	-0.518578	0.0840961	-0.161953	0.615058	-0.5544	0.0613989	0.22391	0.484184	0.507017	0.0924923	-0.10316	0.749698	-0.243086	0.446475	-0.0943879	0.770454	0.0896264	0.78178	0.173538	0.589623	-0.164819	0.608728
gene118	black	-0.0233419	0.942599	-0.0292769	0.928034	-0.0201387	0.950467	0.286369	0.366853	0.0511038	0.874674	0.208993	0.514481	0.288847	0.362536	-0.387031	0.213901	0.00645896	0.984106	-0.298245	0.346407	0.14842	0.645266	-0.304445	0.335981	-0.162303	0.614283	-0.415028	0.17973	-0.222605	0.486802	0.410808	0.184647	-0.332442	0.291063	-0.0211691	0.947935	0.402487	0.194584	-0.270664	0.394834	-0.392535	0.206894	0.13829	0.668207	0.0603825	0.852122	0.119811	0.710723
gene1180	black	-0.441014	0.151264	-0.450896	0.141246	0.440906	0.151376	0.543545	0.067763	0.246845	0.439254	0.473706	0.119789	-0.110968	0.731348	-0.493431	0.103059	0.170736	0.595737	0.0830805	0.797414	-0.465946	0.12683	-0.385806	0.215479	0.136363	0.672601	-0.560469	0.0580273	0.241833	0.448896	0.123833	0.7014	-0.460928	0.131526	0.0901753	0.780473	0.223714	0.484576	0.0210319	0.948272	-0.1721	0.592759	-0.100243	0.756583	-0.301634	0.340686	0.140304	0.663625
gene11814	black	-0.716842	0.00870272	-0.713269	0.00920425	0.553994	0.0616287	0.826862	0.00090907	0.577028	0.0494892	0.755682	0.00447189	-0.119492	0.711464	-0.761304	0.00402174	0.147418	0.647522	0.0324907	0.920155	-0.119063	0.71246	-0.778236	0.00287121	0.0497323	0.878015	-0.254681	0.424381	0.18273	0.569741	0.730234	0.00700263	-0.693378	0.0124005	0.254275	0.425146	0.665451	0.0181868	-0.142425	0.658809	-0.0981245	0.761595	0.154635	0.631328	-0.376503	0.227698	-0.228619	0.474793
gene11816	black	-0.846731	0.000511955	-0.83241	0.000780129	0.758861	0.00421295	0.803073	0.00165825	0.677817	0.0154232	0.769682	0.0034157	-0.377583	0.226258	-0.772177	0.00324944	0.520473	0.082771	0.342367	0.276001	-0.44217	0.150069	-0.578128	0.0489552	0.329644	0.295391	-0.79124	0.00217313	0.10276	0.750641	0.240138	0.452179	-0.489191	0.106516	0.535106	0.073015	0.544303	0.0673046	0.113465	0.725508	0.0293697	0.927806	-0.0517668	0.873059	-0.188383	0.557648	0.244387	0.443969
gene11818	black	-0.311932	0.323621	-0.328263	0.297541	0.318603	0.312821	0.410981	0.184444	0.192238	0.549464	0.310455	0.326039	-0.0566142	0.86127	-0.335314	0.286657	0.163892	0.610773	-0.0452926	0.888842	-0.24319	0.446276	-0.0565446	0.861439	0.131368	0.684035	-0.476304	0.11749	0.0994423	0.758477	0.168447	0.600751	-0.403411	0.193465	-0.0981062	0.761638	0.130354	0.686364	0.0417012	0.897614	-0.0345973	0.914994	-0.142497	0.658645	-0.347066	0.269029	0.231267	0.469549
gene11823	black	-0.881862	0.000148151	-0.871339	0.000222852	0.792749	0.00210143	0.8807	0.000155268	0.652708	0.0213976	0.726776	0.00741537	-0.368037	0.23917	-0.835334	0.000718123	0.343398	0.274463	0.413801	0.181151	-0.360825	0.249206	-0.795477	0.00197644	0.196979	0.539466	-0.66403	0.0185262	0.144183	0.654829	0.41922	0.174928	-0.441274	0.150995	0.462717	0.129839	0.511538	0.0891449	0.0173	0.957443	0.0457057	0.887834	-0.117113	0.716998	-0.0258575	0.936423	0.00473666	0.988344
gene11847	black	-0.6203	0.0314024	-0.603556	0.0377142	0.474045	0.119486	0.645912	0.0232693	0.676033	0.0158014	0.706905	0.0101506	-0.187634	0.559245	-0.634694	0.0266156	0.20045	0.532194	0.175146	0.586126	-0.215102	0.501973	-0.59853	0.0397731	-0.0319573	0.921462	-0.347058	0.269041	0.077102	0.811753	0.298438	0.346081	-0.437244	0.155202	0.0381984	0.906179	0.512979	0.0880952	-0.00193393	0.995241	-0.0758509	0.81476	0.363645	0.245253	0.0895266	0.782018	0.0408016	0.899812
gene11858	black	-0.54711	0.0656247	-0.560926	0.0577788	0.527868	0.0777364	0.570093	0.0529497	0.546669	0.0658871	0.502574	0.0958642	-0.264681	0.405769	-0.581198	0.0474866	0.178125	0.579668	0.275337	0.386397	-0.0476917	0.882989	-0.427613	0.165557	0.119528	0.711382	-0.559586	0.0585097	0.261555	0.411542	0.0894346	0.782237	-0.332978	0.290238	0.118201	0.714466	0.368965	0.237896	0.153675	0.633473	-0.072512	0.822798	-0.116868	0.71757	-0.0433958	0.893473	0.105951	0.743125
gene11881	black	-0.702274	0.0108835	-0.723479	0.0078256	0.619093	0.0318301	0.895781	8.11e-05	0.509714	0.0904854	0.776001	0.00300658	-0.102194	0.751975	-0.861988	0.000311332	0.163969	0.610601	0.0830825	0.797409	-0.190829	0.552448	-0.855465	0.000387723	0.152229	0.63671	-0.521398	0.0821297	0.25343	0.426739	0.494619	0.102105	-0.721804	0.00804046	0.344236	0.273215	0.608611	0.0357211	-0.152594	0.635893	-0.26383	0.407337	-0.0160616	0.960487	-0.252645	0.428222	-0.123601	0.701937
gene11895	black	-0.637501	0.0257477	-0.622244	0.0307224	0.572203	0.0518794	0.788782	0.0022939	0.1727	0.59145	0.373332	0.231955	-0.112543	0.727662	-0.671761	0.0167349	0.0708388	0.826831	0.251632	0.430139	-0.341386	0.27747	-0.685594	0.0138517	0.0431376	0.894104	-0.636248	0.0261327	-0.148008	0.646193	0.415597	0.179074	-0.224591	0.482821	0.532985	0.0743772	0.231911	0.468277	-0.330361	0.294278	0.0652161	0.840414	-0.214686	0.502822	0.106637	0.741512	-0.244236	0.444261
gene11926	black	-0.0577221	0.858579	-0.0598107	0.853509	0.0347978	0.914503	0.13715	0.670806	-0.0502629	0.876722	0.0882838	0.784981	0.0577278	0.858565	-0.0118534	0.970835	-0.0410713	0.899153	-0.0844841	0.794056	-0.236438	0.459386	0.0948339	0.769396	0.0248884	0.938802	-0.0561055	0.862506	-0.0671554	0.835724	-0.165646	0.606905	-0.103624	0.748604	-0.0634057	0.844796	-0.139104	0.666353	-0.128662	0.690257	0.0465457	0.885784	0.139648	0.665115	-0.05335	0.869206	-0.0205613	0.949428
gene11945	black	-0.388395	0.21215	-0.400168	0.197412	0.339164	0.280812	0.690137	0.0129903	0.104233	0.747168	0.42429	0.169228	0.0977125	0.762571	-0.570789	0.0525948	-0.125174	0.698299	-0.0178024	0.956208	-0.289143	0.362022	-0.497168	0.100077	-0.0213485	0.947495	-0.587298	0.044661	0.049991	0.877384	-0.000385849	0.99905	-0.366877	0.240768	0.224052	0.483898	0.198664	0.535931	-0.359419	0.251192	-0.240488	0.451501	0.14877	0.644476	0.0617815	0.848731	-0.196807	0.539827
gene12001	black	-0.392158	0.207369	-0.372217	0.233463	0.376491	0.227714	0.474353	0.119213	0.00811558	0.98003	0.0866249	0.78894	-0.137935	0.669016	-0.295436	0.351188	-0.229958	0.472137	0.350709	0.263695	-0.454401	0.137798	-0.37417	0.230826	-0.176718	0.582715	-0.34777	0.267994	-0.00889737	0.978106	-0.0466524	0.885524	0.119663	0.711067	0.0413621	0.898442	-0.234296	0.463584	-0.211473	0.509386	0.186343	0.562001	-0.109015	0.735927	0.32311	0.305639	-0.330954	0.29336
gene12004	black	-0.313137	0.321655	-0.309666	0.327334	0.141175	0.661645	0.738044	0.0061341	0.440547	0.151748	0.687149	0.0135522	0.374436	0.230468	-0.834425	0.000736984	-0.148237	0.645678	-0.333986	0.28869	0.227341	0.477333	-0.644764	0.0235971	-0.409253	0.18648	-0.725965	0.0075148	-0.388407	0.212135	0.101046	0.754686	-0.665986	0.0180603	0.0262546	0.935448	0.681041	0.0147565	-0.469821	0.123281	-0.68419	0.0141262	0.439928	0.152391	-0.00840636	0.979314	-0.100259	0.756545
gene12024	black	-0.499383	0.0983356	-0.526806	0.0784458	0.389927	0.210196	0.755958	0.00444896	0.368933	0.23794	0.728807	0.0071708	0.0735996	0.820178	-0.684859	0.013995	0.141554	0.660786	-0.194693	0.544276	-0.125244	0.698138	-0.596313	0.0407063	0.206057	0.520539	-0.353103	0.260223	0.195725	0.542102	0.400615	0.196865	-0.776321	0.00298692	0.315584	0.317684	0.600463	0.0389719	-0.253706	0.426219	-0.309815	0.327091	0.270825	0.394542	-0.34513	0.271889	-0.0915371	0.777231
gene12033	black	-0.230982	0.470112	-0.258123	0.417928	0.200435	0.532226	0.559694	0.0584508	-0.140636	0.662869	0.252413	0.42866	0.234054	0.464058	-0.476391	0.117413	-0.111537	0.730017	-0.191545	0.550931	-0.0226865	0.944208	-0.541694	0.0688918	0.0789525	0.807309	-0.273332	0.390006	-0.0811157	0.80212	0.376039	0.228318	-0.417702	0.176658	0.464987	0.127719	0.2382	0.455948	-0.503398	0.0952329	-0.247845	0.437343	-0.126042	0.696295	-0.14334	0.656735	-0.362646	0.246649
gene12038	black	-0.491756	0.104416	-0.487075	0.108269	0.373888	0.231205	0.627928	0.0287948	0.270944	0.394326	0.53142	0.0753937	-0.0617725	0.848752	-0.500894	0.09716	-0.0100465	0.97528	0.0928969	0.773997	-0.230212	0.471635	-0.507765	0.0919328	0.135693	0.674131	-0.325331	0.302133	0.148299	0.645537	-0.113908	0.724473	-0.327964	0.298007	0.577577	0.0492219	0.336019	0.285582	-0.255532	0.422782	-0.109421	0.734975	0.314807	0.318941	-0.085677	0.791204	-0.339658	0.280067
gene1206	black	-0.402334	0.194771	-0.400794	0.196646	0.44522	0.146946	0.525289	0.0794676	-0.177735	0.580513	0.0852132	0.792313	-0.124911	0.698908	-0.347158	0.268894	-0.038184	0.906214	0.301998	0.340075	-0.580611	0.0477651	-0.432851	0.159872	0.150198	0.641268	-0.512379	0.0885315	0.0902353	0.78033	0.0634163	0.84477	0.0204234	0.949767	0.473998	0.119528	-0.155034	0.630438	-0.258604	0.417031	0.12536	0.69787	-0.308356	0.329494	0.163674	0.611254	-0.238564	0.45524
gene12074	black	-0.67211	0.0166571	-0.669937	0.0171455	0.533196	0.0742413	0.865095	0.000279356	0.59169	0.0427021	0.692143	0.0126228	-0.0465503	0.885773	-0.837565	0.000673442	0.0931751	0.773335	0.0673103	0.83535	-0.0378117	0.907125	-0.737801	0.00615978	-0.113922	0.724441	-0.536014	0.0724368	-0.120356	0.709458	0.548524	0.06479	-0.57086	0.0525588	0.0716672	0.824834	0.55053	0.0636182	-0.225254	0.481495	-0.144806	0.65342	0.104018	0.747676	0.0344371	0.915386	-0.0882395	0.785087
gene12116	black	-0.533713	0.0739077	-0.543518	0.0677795	0.46975	0.123346	0.463839	0.128788	0.40872	0.187111	0.507294	0.0922849	-0.232997	0.466136	-0.39542	0.203278	0.368865	0.238033	0.0243547	0.940112	-0.207172	0.518235	-0.341449	0.277375	0.300831	0.342037	-0.0104379	0.974317	0.261658	0.411353	0.740993	0.00582814	-0.610194	0.0351127	0.113779	0.724773	0.39847	0.199498	0.148127	0.645925	0.125576	0.697372	-0.192133	0.549685	-0.681484	0.0146667	0.0663803	0.837598
gene12131	black	-0.541891	0.0687711	-0.534121	0.0736456	0.438224	0.154172	0.740954	0.0058321	0.526436	0.0786948	0.539871	0.0700163	0.0187874	0.953787	-0.8032	0.00165329	0.0846784	0.793591	0.0647135	0.84163	0.0749367	0.816959	-0.671832	0.0167189	-0.258572	0.417091	-0.664161	0.0184946	-0.363099	0.246016	0.521308	0.082192	-0.44682	0.145325	-0.0475424	0.883353	0.477823	0.116159	-0.219735	0.492581	-0.2055	0.521692	-0.0765643	0.813045	0.173593	0.589505	0.0406064	0.900289
gene12145	black	-0.867044	0.000260641	-0.869034	0.000242559	0.802405	0.00168452	0.839506	0.000636352	0.671246	0.0168501	0.717047	0.00867464	-0.405303	0.191185	-0.81204	0.00133488	0.331748	0.292133	0.437021	0.155436	-0.273258	0.390139	-0.812287	0.00132674	0.237082	0.458128	-0.550478	0.0636483	0.266861	0.401768	0.437078	0.155376	-0.473357	0.120099	0.434611	0.157991	0.509858	0.0903792	0.0935213	0.772513	0.0349561	0.914115	-0.229926	0.4722	-0.121063	0.707816	-0.0312624	0.923165
gene12162	black	-0.364518	0.244037	-0.365443	0.242752	0.336987	0.284109	0.588825	0.0439732	0.0787004	0.807914	0.330806	0.293589	0.017008	0.95816	-0.50389	0.094857	-0.253846	0.425955	0.1453	0.652302	-0.307377	0.331111	-0.584577	0.0459066	-0.14488	0.653252	-0.4908	0.105195	0.169459	0.598532	-0.125257	0.698109	-0.215872	0.500407	0.20919	0.514076	0.103341	0.749271	-0.267717	0.400201	-0.25003	0.433179	0.0177126	0.956429	0.0387336	0.90487	-0.357852	0.253416
gene12192	black	-0.149112	0.643709	-0.164655	0.609088	0.0570213	0.860281	0.358709	0.252198	0.423073	0.170585	0.611698	0.0345416	0.194755	0.544146	-0.453891	0.138297	0.0175301	0.956877	-0.336867	0.284292	0.0819131	0.80021	-0.252084	0.429283	-0.130758	0.685436	-0.344164	0.273323	0.113934	0.724411	-0.0661615	0.838127	-0.69823	0.0115549	-0.200934	0.531186	0.538374	0.070949	-0.0215703	0.94695	-0.588375	0.044175	0.384986	0.21654	-0.478784	0.115322	0.145584	0.651659
gene12213	black	-0.668605	0.01745	-0.672319	0.0166106	0.505734	0.0934576	0.821363	0.00105252	0.684221	0.0141201	0.880473	0.00015669	-0.0492672	0.879148	-0.823713	0.000989232	0.163826	0.610917	-0.0524286	0.871448	-0.0677342	0.834326	-0.75592	0.00445211	-0.00987609	0.975699	-0.367707	0.239624	0.123974	0.701074	0.500244	0.0976644	-0.832616	0.000775625	0.132035	0.682506	0.727295	0.00735235	-0.104706	0.746054	-0.308997	0.328436	0.212153	0.507994	-0.443229	0.14898	-0.0940662	0.771218
gene12221	black	-0.6636	0.0186296	-0.669811	0.0171741	0.531366	0.0754291	0.831256	0.000805696	0.490775	0.105215	0.739529	0.00597851	-0.0918995	0.776369	-0.717051	0.00867408	0.0979689	0.761963	0.0205224	0.949524	-0.186847	0.560925	-0.590762	0.0431107	0.145988	0.650749	-0.469198	0.123847	0.22709	0.477832	0.227575	0.476867	-0.640013	0.0249884	0.384176	0.217591	0.545199	0.0667651	-0.166453	0.605129	-0.156829	0.626434	0.220724	0.490585	-0.368018	0.239195	-0.196896	0.53964
gene1226	black	-0.292911	0.355513	-0.33357	0.289328	0.350033	0.26468	0.452246	0.139912	0.172548	0.591781	0.252014	0.429415	-0.0573091	0.859582	-0.434575	0.158029	-0.127647	0.692594	0.122493	0.704502	-0.0149525	0.963214	-0.454318	0.13788	-0.035299	0.913276	-0.275779	0.385605	0.290164	0.360252	0.206878	0.518842	-0.330876	0.293481	-0.171278	0.594553	0.0801583	0.804416	-0.0168718	0.958495	-0.174493	0.587547	-0.359201	0.251501	-0.0775531	0.810669	-0.124969	0.698774
gene12261	black	-0.39632	0.202158	-0.412176	0.183044	0.377681	0.226128	0.485974	0.109188	0.179241	0.577256	0.288196	0.363668	-0.150828	0.639853	-0.302134	0.339848	-0.162502	0.613842	0.157072	0.625893	-0.253934	0.425789	-0.269174	0.397542	0.0376224	0.907588	-0.161633	0.615765	0.406787	0.189409	0.0227024	0.944169	-0.236276	0.459702	-0.0539928	0.867642	0.00202906	0.995007	-0.032333	0.920541	0.0756283	0.815296	0.00841685	0.979289	-0.161938	0.61509	-0.271788	0.392795
gene12265	black	-0.28679	0.366117	-0.305783	0.333754	0.258713	0.416827	0.470326	0.122823	-0.0334535	0.917796	0.329687	0.295324	0.00807069	0.98014	-0.297754	0.347239	-0.179835	0.575974	0.0435401	0.893121	-0.372238	0.233434	-0.429875	0.163087	0.147821	0.646614	-0.114707	0.722606	0.373551	0.231659	-0.177119	0.581846	-0.268627	0.39854	0.369983	0.236503	0.051203	0.874432	-0.263529	0.407893	-0.142785	0.657994	0.192104	0.549747	-0.10138	0.753897	-0.413469	0.181537
gene12268	black	-0.387665	0.213086	-0.386963	0.213988	0.35489	0.257649	0.492709	0.103643	0.0599603	0.853146	0.206192	0.52026	-0.0456712	0.887918	-0.46642	0.126392	0.0174345	0.957112	0.201052	0.530938	-0.0279595	0.931265	-0.618035	0.032208	0.0605666	0.851676	-0.278113	0.38143	-0.189007	0.556321	0.275891	0.385404	-0.122479	0.704534	0.605602	0.0368981	0.175544	0.585261	-0.306327	0.332851	-0.0122802	0.969785	-0.323487	0.305042	0.109013	0.735931	-0.34484	0.272319
gene12274	black	-0.426997	0.166233	-0.426071	0.167254	0.377376	0.226534	0.571675	0.0521457	0.0731025	0.821375	0.317103	0.315231	0.00721597	0.982243	-0.512268	0.0886117	0.144254	0.654668	-0.00585196	0.985599	-0.122858	0.703657	-0.436505	0.155981	0.157624	0.624663	-0.485257	0.10979	-0.162114	0.614702	0.365093	0.243237	-0.377377	0.226532	0.597101	0.040373	0.303033	0.338341	-0.267911	0.399846	-0.0639882	0.843386	-0.302091	0.33992	-0.367621	0.239742	-0.161572	0.6159
gene12308	black	-0.272499	0.391509	-0.263071	0.408738	0.203983	0.524839	0.57944	0.0483238	-0.0144927	0.964344	0.30029	0.342949	0.205346	0.522011	-0.546364	0.0660682	-0.316243	0.316618	-0.0210664	0.948188	-0.17921	0.577322	-0.698889	0.0114434	-0.309021	0.328397	-0.43746	0.154975	-0.117287	0.716593	0.0839362	0.795366	-0.267197	0.401153	0.242123	0.448336	0.191794	0.550403	-0.470672	0.122511	-0.375644	0.228847	0.0389628	0.904309	0.042186	0.896429	-0.454177	0.138018
gene12319	black	-0.850198	0.000459417	-0.841022	0.000608491	0.754432	0.00457699	0.850426	0.000456121	0.654544	0.0209111	0.709399	0.0097716	-0.343649	0.274089	-0.754904	0.00453704	0.299964	0.343499	0.31879	0.312522	-0.385398	0.216006	-0.616203	0.0328709	0.135998	0.673435	-0.582682	0.0467879	0.145373	0.652138	0.448716	0.143418	-0.510469	0.0899287	0.179949	0.575728	0.420147	0.173877	0.0591703	0.855063	0.109057	0.735829	-0.0967084	0.764949	-0.201899	0.529173	0.0467102	0.885383
gene12320	black	-0.838409	0.000657123	-0.836499	0.000694515	0.738674	0.00606769	0.85541	0.000388419	0.787663	0.00235055	0.873988	0.000201765	-0.301775	0.34045	-0.850027	0.000461902	0.452273	0.139885	0.204066	0.524665	-0.373941	0.231134	-0.669134	0.0173284	0.171422	0.594238	-0.663219	0.0187218	0.186812	0.560999	0.561042	0.0577158	-0.721397	0.00809334	0.0890031	0.783266	0.633995	0.0268351	0.141944	0.659899	-0.0827859	0.798119	-0.00402032	0.990106	-0.295669	0.350789	0.284614	0.369926
gene12325	black	-0.649037	0.0223944	-0.639254	0.025216	0.530191	0.076199	0.708826	0.00985776	0.483913	0.110924	0.699124	0.0114038	-0.12138	0.707082	-0.706637	0.0101919	0.433095	0.15961	0.00755617	0.981406	-0.224265	0.483472	-0.559067	0.0587947	0.254249	0.425195	-0.566242	0.0549427	-0.0495057	0.878567	0.509761	0.0904508	-0.653977	0.0210605	0.557455	0.0596851	0.650273	0.0220552	-0.0767667	0.812559	-0.126765	0.694628	-0.0351264	0.913698	-0.492943	0.103454	0.107335	0.739872
gene12337	black	-0.493267	0.103192	-0.497321	0.0999554	0.388765	0.211678	0.82493	0.000957632	0.115292	0.721241	0.432268	0.160499	0.1455	0.65185	-0.738604	0.00607502	-0.223691	0.484623	-0.0123571	0.969596	-0.0439106	0.892216	-0.898694	7.07e-05	-0.164023	0.610483	-0.366348	0.241498	-0.0859692	0.790506	0.56328	0.0565104	-0.43265	0.160088	0.386485	0.214603	0.382057	0.220354	-0.549353	0.0643039	-0.231283	0.469517	-0.0258004	0.936563	0.0292253	0.92816	-0.557369	0.0597328
gene12363	black	-0.681366	0.0146905	-0.680119	0.0149449	0.630622	0.0279122	0.801658	0.0017143	0.485615	0.109489	0.589878	0.0435026	-0.183142	0.568857	-0.773724	0.00314942	0.263699	0.407578	0.203434	0.525979	-0.290317	0.359988	-0.575105	0.050432	0.0976007	0.762835	-0.847587	0.000498564	0.0363227	0.910769	0.378476	0.225073	-0.450491	0.141648	0.226627	0.478754	0.442333	0.149901	-0.0437305	0.892656	-0.0816177	0.800917	-0.122558	0.704352	-0.0345511	0.915107	0.167221	0.603442
gene12365	black	-0.834688	0.000731487	-0.842303	0.000585688	0.731192	0.00689142	0.933372	9.24e-06	0.53595	0.0724772	0.737636	0.00617737	-0.245012	0.442769	-0.806565	0.00152589	0.244784	0.443206	0.204078	0.52464	-0.317488	0.314612	-0.768699	0.00348294	0.24224	0.448109	-0.465898	0.126875	0.247357	0.438275	0.6184	0.0320774	-0.615711	0.0330503	0.397598	0.200574	0.52438	0.080084	-0.111596	0.729878	0.0341741	0.91603	-0.0302508	0.925646	-0.227787	0.476445	-0.137087	0.670949
gene12366	black	-0.535441	0.0728014	-0.546636	0.0659062	0.394693	0.204185	0.806228	0.0015383	0.567776	0.0541426	0.745274	0.00540469	0.117756	0.715502	-0.860627	0.000326216	0.220648	0.490739	-0.201988	0.528987	0.159961	0.619471	-0.625346	0.0296591	-0.0122138	0.969949	-0.644987	0.0235332	-0.211299	0.509744	0.575595	0.0501907	-0.764516	0.00378051	0.184258	0.566461	0.769051	0.00345875	-0.256466	0.421029	-0.364129	0.244578	0.16246	0.613935	-0.176937	0.58224	0.103272	0.749434
gene12375	black	-0.365254	0.243014	-0.359779	0.250683	0.22031	0.491419	0.581256	0.0474591	0.162565	0.613704	0.43104	0.161824	0.130893	0.685127	-0.528834	0.0770941	-0.0020158	0.995039	-0.146232	0.650198	0.0449396	0.889704	-0.607495	0.0361544	0.0358404	0.91195	-0.19544	0.542703	-0.0437482	0.892613	0.520708	0.0826078	-0.405425	0.191039	0.535288	0.0728986	0.54802	0.0650864	-0.414564	0.180268	-0.17771	0.580567	0.301691	0.340591	-0.0772551	0.811385	-0.348214	0.267342
gene12389	black	-0.232982	0.466166	-0.256616	0.420747	0.248064	0.436924	0.396448	0.201999	0.221088	0.489852	0.251379	0.430618	-0.0176001	0.956705	-0.410693	0.184783	-0.0697067	0.829563	0.0921074	0.775874	0.073529	0.820348	-0.30854	0.329189	-0.0264739	0.93491	-0.473854	0.119657	0.145859	0.651038	-0.0618746	0.848505	-0.180899	0.57368	0.0114972	0.971711	0.191757	0.550482	-0.0536282	0.868529	-0.206593	0.519431	-0.0312926	0.923091	0.178216	0.579472	-0.00202235	0.995023
gene12400	black	-0.372621	0.232916	-0.381663	0.220871	0.383298	0.218734	0.42168	0.172148	0.0421474	0.896523	0.294358	0.353031	-0.141879	0.660048	-0.303719	0.337194	0.00602132	0.985183	0.141632	0.660609	-0.398893	0.198976	-0.321588	0.308054	0.196828	0.539783	-0.284792	0.369614	0.345696	0.271052	-0.0723458	0.823198	-0.305784	0.333752	0.376015	0.22835	0.0548544	0.865547	-0.0201916	0.950337	-0.0589025	0.855713	-0.246649	0.43963	-0.520271	0.0829115	-0.225237	0.481529
gene12416	black	-0.498336	0.099156	-0.49687	0.100312	0.320082	0.310454	0.775349	0.003047	0.395195	0.203559	0.623196	0.0303931	0.145473	0.65191	-0.724377	0.00771231	-0.180671	0.574172	-0.154962	0.630598	0.152585	0.635913	-0.729302	0.00711213	-0.220372	0.491295	-0.257228	0.419602	-0.0529436	0.870195	0.450554	0.141585	-0.635673	0.0263105	0.20272	0.527462	0.580228	0.047947	-0.39462	0.204277	-0.30623	0.333012	0.218971	0.494123	-0.324457	0.30351	-0.478041	0.115968
gene12428	black	-0.781784	0.00266586	-0.77723	0.00293157	0.699313	0.0113722	0.757946	0.0042863	0.526452	0.0786836	0.663071	0.0187577	-0.328921	0.296515	-0.710127	0.0096629	0.459905	0.132496	0.306225	0.333019	-0.299786	0.3438	-0.643785	0.0238789	0.404251	0.192451	-0.567244	0.0544188	0.111422	0.730285	0.376131	0.228195	-0.443877	0.148316	0.742776	0.00564885	0.536067	0.0724034	-0.00338371	0.991673	0.068447	0.832604	-0.12501	0.698678	-0.180141	0.575313	0.0356291	0.912467
gene12429	black	-0.583874	0.0462318	-0.613388	0.0339077	0.555508	0.0607734	0.775807	0.00301857	0.5521	0.0627109	0.667432	0.0177214	-0.0877192	0.786328	-0.819814	0.00109591	0.112297	0.728237	0.125991	0.696413	-0.0739867	0.819246	-0.758533	0.00423907	-0.024617	0.939468	-0.58143	0.0473771	0.139488	0.66548	0.397795	0.20033	-0.626491	0.0292736	-0.0662003	0.838034	0.463442	0.129159	-0.0465002	0.885895	-0.309926	0.326908	-0.165045	0.60823	-0.0246127	0.939479	0.0614085	0.849635
gene12431	black	-0.712502	0.00931473	-0.724309	0.00772081	0.607129	0.0362974	0.906215	4.87e-05	0.584616	0.0458885	0.735415	0.00641683	-0.103113	0.749809	-0.856367	0.000376374	0.0811027	0.802151	0.135563	0.674428	-0.175661	0.585008	-0.852528	0.000426543	-0.0463913	0.886161	-0.464271	0.128386	0.104541	0.746443	0.587887	0.0443951	-0.614256	0.0335858	0.0105208	0.974113	0.507259	0.0923111	-0.18041	0.574734	-0.154731	0.631114	0.0795483	0.805879	0.0735981	0.820181	-0.108271	0.737674
gene12432	black	-0.747622	0.00518249	-0.748994	0.00505589	0.708587	0.00989384	0.877897	0.000173537	0.338663	0.281569	0.501459	0.096723	-0.227168	0.477678	-0.747995	0.00514787	0.0926419	0.774603	0.348303	0.267211	-0.444831	0.147342	-0.778519	0.00285439	0.0674889	0.834919	-0.602234	0.0382481	0.113048	0.726482	0.502202	0.0961497	-0.333043	0.290138	0.246678	0.439574	0.228464	0.475099	-0.180446	0.574657	0.0790727	0.80702	-0.214665	0.502863	0.158372	0.622999	-0.152924	0.635153
gene12434	black	-0.294511	0.352768	-0.296328	0.349666	0.17952	0.576654	0.454333	0.137865	0.48398	0.110867	0.678993	0.0151774	0.110918	0.731465	-0.599762	0.0392612	0.326751	0.299905	-0.180394	0.574767	0.0395219	0.902941	-0.446955	0.145188	0.0995287	0.758272	-0.547315	0.0655031	-0.14688	0.648735	0.0367547	0.909712	-0.571882	0.0520408	0.363913	0.24488	0.712004	0.00938693	-0.119986	0.710317	-0.497365	0.0999207	0.404801	0.191789	-0.0567369	0.860972	0.275163	0.386709
gene12445	black	-0.523716	0.080537	-0.515883	0.0860051	0.400454	0.197062	0.851781	0.000436867	0.285334	0.368663	0.503076	0.0954793	0.144747	0.653553	-0.788735	0.00229624	-0.169667	0.598078	-0.0212061	0.947844	-0.0887944	0.783763	-0.762494	0.00393102	-0.315484	0.317845	-0.58296	0.0466579	-0.281719	0.375026	0.463281	0.12931	-0.453845	0.138342	0.0579908	0.857926	0.359043	0.251724	-0.475025	0.118618	-0.233698	0.464759	0.0559318	0.862928	0.12448	0.699905	-0.303072	0.338275
gene12447	black	-0.715029	0.00895461	-0.706767	0.0101719	0.617996	0.0322221	0.882543	0.000144102	0.40916	0.18659	0.632438	0.0273284	-0.102088	0.752226	-0.80384	0.00162844	0.241408	0.449719	0.097692	0.762619	-0.354094	0.258794	-0.663718	0.0186013	0.0943523	0.770539	-0.744436	0.00548571	-0.0499325	0.877527	0.566171	0.0549796	-0.546198	0.0661673	0.343831	0.273818	0.487017	0.108317	-0.20741	0.517744	-0.0684813	0.832521	-0.0476014	0.883209	-0.149194	0.643523	0.0207003	0.949087
gene12453	black	-0.755137	0.00451749	-0.76758	0.00356078	0.679245	0.0151252	0.823497	0.000994906	0.46459	0.128088	0.622412	0.030664	-0.247888	0.43726	-0.705122	0.0104283	0.125851	0.696737	0.197966	0.537395	-0.240846	0.450806	-0.747759	0.00516969	0.153942	0.632876	-0.263862	0.407279	0.363432	0.245551	0.720185	0.00825225	-0.60392	0.0375679	0.219758	0.492534	0.43767	0.154754	-0.0404411	0.900694	0.0443155	0.891227	-0.203039	0.5268	-0.417479	0.176913	-0.250502	0.432282
gene12501	black	-0.568628	0.0537013	-0.585287	0.0455794	0.495928	0.10106	0.844136	0.000554229	0.402445	0.194636	0.629387	0.0283143	0.0368399	0.909503	-0.877852	0.00017384	0.0836159	0.796133	0.0527523	0.87066	-0.0260825	0.935871	-0.884347	0.000133795	-0.0128221	0.968453	-0.647115	0.0229298	-0.0605026	0.851831	0.475529	0.118172	-0.557195	0.0598299	0.331733	0.292156	0.567447	0.0543131	-0.312798	0.322207	-0.344315	0.273099	-0.0436918	0.89275	0.124057	0.700881	-0.107229	0.740119
gene12502	black	-0.211347	0.509645	-0.219593	0.492867	0.210657	0.511061	0.289273	0.361796	-0.04693	0.884847	0.0605528	0.85171	-0.00196675	0.99516	-0.258027	0.418109	0.0984157	0.760906	0.0567886	0.860846	0.0741732	0.818797	-0.23528	0.461654	0.178031	0.579871	-0.245709	0.441431	-0.231968	0.468165	0.16417	0.610158	-0.0888705	0.783582	0.545851	0.0663744	0.0912969	0.777802	-0.220104	0.491835	0.0477272	0.882902	-0.35597	0.256101	-0.0543974	0.866658	-0.15403	0.632679
gene1252	black	-0.834323	0.000739122	-0.849543	0.000469012	0.788058	0.00233043	0.770061	0.00339003	0.779669	0.00278687	0.731606	0.00684381	-0.461031	0.131427	-0.721259	0.00811133	0.291379	0.358152	0.44146	0.150802	-0.288968	0.362326	-0.695747	0.0119821	0.186089	0.562543	-0.364602	0.24392	0.456749	0.13552	0.460018	0.132388	-0.507827	0.0918867	-0.0305815	0.924835	0.413436	0.181576	0.255785	0.422307	0.0945865	0.769983	-0.138399	0.667959	-0.074694	0.817543	0.0764885	0.813227
gene12543	black	-0.541148	0.0692273	-0.535032	0.0730624	0.37594	0.22845	0.736929	0.00625287	0.307666	0.330633	0.561129	0.057669	0.0173848	0.957234	-0.605134	0.0370838	-0.0506252	0.875839	-0.0256311	0.936979	-0.0752269	0.816261	-0.644647	0.0236305	0.0294294	0.92766	-0.22035	0.491339	0.0689272	0.831444	0.383324	0.218699	-0.452312	0.139847	0.463711	0.128908	0.489843	0.105979	-0.36997	0.23652	-0.0866138	0.788967	0.337557	0.283244	-0.11938	0.711725	-0.435164	0.157402
gene12556	black	-0.885337	0.000128384	-0.885183	0.000129212	0.785502	0.00246292	0.766241	0.00365554	0.89783	7.37e-05	0.88357	0.00013816	-0.47264	0.12074	-0.743778	0.00554995	0.526083	0.0789317	0.360495	0.249671	-0.349337	0.265697	-0.607898	0.0359975	0.316578	0.316078	-0.456642	0.135624	0.34261	0.275638	0.416779	0.177714	-0.619153	0.0318085	0.180839	0.57381	0.598747	0.0396826	0.297446	0.347763	0.0753253	0.816024	0.0337049	0.91718	-0.250699	0.431908	0.260278	0.413913
gene12579	black	-0.415037	0.179721	-0.403624	0.193208	0.373086	0.232287	0.525358	0.0794213	0.248677	0.435754	0.186875	0.560863	-0.100989	0.754821	-0.517783	0.0846566	-0.191898	0.550183	0.340061	0.27946	0.0492279	0.879244	-0.635155	0.0264718	-0.265168	0.404874	-0.392262	0.207238	-0.10793	0.738474	0.205609	0.521467	0.0355967	0.912547	0.11877	0.713143	0.131406	0.683949	-0.207567	0.517419	-0.00536701	0.986793	-0.160958	0.617261	0.466199	0.126597	-0.331488	0.292534
gene1258	black	-0.217031	0.498053	-0.234484	0.463214	0.13252	0.681394	0.421899	0.171902	0.066701	0.836823	0.219015	0.494034	0.158067	0.623678	-0.319565	0.31128	-0.151598	0.638125	-0.250241	0.432777	0.217039	0.498036	-0.285456	0.368451	-0.0701571	0.828476	0.0643053	0.842618	-0.0265326	0.934766	0.61091	0.0348399	-0.439486	0.152852	-0.00797168	0.980384	0.25666	0.420666	-0.294769	0.352327	-0.0402966	0.901047	-0.032139	0.921017	-0.380406	0.222522	-0.348389	0.267084
gene12580	black	-0.292876	0.355573	-0.305921	0.333525	0.184871	0.565149	0.642724	0.0241873	0.051995	0.872504	0.404178	0.192539	0.250412	0.432454	-0.542193	0.0685863	-0.177274	0.58151	-0.256723	0.420548	-0.0390586	0.904075	-0.588025	0.0443327	-0.0839525	0.795327	-0.235192	0.461825	0.0250923	0.938301	0.52351	0.0806776	-0.495139	0.101689	0.182452	0.570338	0.404301	0.192391	-0.492912	0.103479	-0.272712	0.391124	0.299692	0.343959	-0.0508299	0.875341	-0.352126	0.261637
gene12590	black	-0.85645	0.00037534	-0.851612	0.00043924	0.770327	0.00337209	0.87446	0.000198178	0.672582	0.0165524	0.792778	0.0021001	-0.344854	0.272299	-0.784713	0.00250499	0.328743	0.296793	0.315441	0.317915	-0.510162	0.0901546	-0.64889	0.0224351	0.18333	0.568452	-0.654483	0.0209273	0.254719	0.424311	0.330574	0.293949	-0.567846	0.0541061	0.187656	0.559197	0.446261	0.14589	0.0851001	0.792583	0.0153019	0.962355	-0.000387593	0.999046	-0.194879	0.543884	0.115695	0.720303
gene12593	black	-0.628151	0.0287209	-0.634288	0.026743	0.514929	0.0866885	0.945252	3.53e-06	0.39081	0.209075	0.68121	0.0147223	0.0832803	0.796936	-0.895034	8.39e-05	-0.0192926	0.952546	-0.0315576	0.922442	-0.17171	0.593609	-0.85807	0.000355645	-0.138345	0.668081	-0.625083	0.0297484	-0.0849888	0.792849	0.554807	0.0611686	-0.66656	0.0179252	0.145397	0.652082	0.509945	0.090315	-0.382207	0.220158	-0.305954	0.33347	0.0291583	0.928325	-0.082756	0.798191	-0.201979	0.529007
gene12596	black	-0.0376034	0.907635	-0.0808706	0.802708	0.0457931	0.88762	0.226629	0.478751	-0.0326942	0.919656	0.237552	0.45721	0.126465	0.69532	-0.206131	0.520387	-0.0550922	0.864969	-0.179909	0.575815	0.12297	0.703397	-0.210919	0.510523	0.250826	0.431667	-0.0734437	0.820553	0.305478	0.334261	-0.142432	0.658793	-0.344576	0.272711	0.400027	0.197585	0.246542	0.439834	-0.158538	0.622631	-0.317828	0.314065	0.0833956	0.79666	-0.268031	0.399628	-0.191828	0.550331
gene12602	black	-0.716609	0.00873481	-0.70891	0.00984499	0.656513	0.0203988	0.774581	0.00309506	0.495687	0.101251	0.553327	0.0620087	-0.218387	0.495305	-0.755045	0.00452517	0.33704	0.284028	0.199041	0.535141	-0.256107	0.421702	-0.590162	0.0433767	0.0921041	0.775882	-0.714949	0.00896592	-0.0398891	0.902043	0.697188	0.0117327	-0.487856	0.107619	0.189078	0.55617	0.462065	0.130451	-0.00700764	0.982756	0.028399	0.930187	-0.293655	0.354235	-0.194814	0.544021	0.164967	0.6084
gene12626	black	-0.801154	0.00173463	-0.793582	0.00206265	0.695847	0.0119647	0.793137	0.00208332	0.855947	0.000381622	0.863703	0.000293348	-0.303385	0.337751	-0.85885	0.000346459	0.473211	0.12023	0.253648	0.426328	-0.227651	0.476715	-0.664065	0.0185176	0.129311	0.688763	-0.730112	0.00701689	0.0515644	0.873552	0.375837	0.228588	-0.630269	0.0280266	0.177467	0.581093	0.673639	0.0163197	0.160153	0.619045	-0.139111	0.666337	-3.92e-05	0.999904	-0.157322	0.625336	0.320255	0.310177
gene12635	black	-0.412661	0.182478	-0.412271	0.182934	0.388095	0.212535	0.60707	0.0363204	0.0690176	0.831226	0.279051	0.379759	-0.0120961	0.970238	-0.480862	0.113526	-0.18618	0.562348	0.0912899	0.777819	-0.35773	0.253588	-0.515385	0.0863616	-0.154251	0.632186	-0.409232	0.186505	0.161536	0.61598	0.337941	0.282662	-0.295824	0.350525	-0.0400989	0.90153	0.079628	0.805688	-0.213942	0.504338	-0.0790769	0.80701	-0.129711	0.687843	-0.130665	0.68565	-0.268253	0.399221
gene1264	black	-0.200689	0.531697	-0.204251	0.524283	0.168039	0.601646	0.362658	0.246633	0.0463862	0.886173	0.236569	0.45913	0.0458771	0.887416	-0.313588	0.320921	0.0409962	0.899337	0.0485242	0.880959	-0.128579	0.690447	-0.229976	0.472102	0.145794	0.651185	-0.477266	0.116645	-0.108943	0.736097	-0.319121	0.311991	-0.0573131	0.859572	0.509898	0.0903492	0.14151	0.660885	-0.266052	0.40325	-0.133802	0.678456	0.211111	0.510129	0.314717	0.319088	-0.0472743	0.884007
gene12644	black	-0.836509	0.000694322	-0.846086	0.000522226	0.835546	0.000713778	0.793128	0.00208375	0.45752	0.134778	0.523844	0.0804492	-0.459105	0.133259	-0.657804	0.0200678	0.267313	0.40094	0.508913	0.0910785	-0.541649	0.0689192	-0.733567	0.00662144	0.265057	0.405077	-0.403915	0.192856	0.403782	0.193017	0.625896	0.0294734	-0.346081	0.270483	0.184759	0.565389	0.20166	0.52967	0.106046	0.742902	0.257725	0.418672	-0.370773	0.235425	-0.00390281	0.990396	-0.0385721	0.905265
gene12678	black	-0.18506	0.564744	-0.161392	0.616298	0.0352854	0.913309	0.46539	0.127345	0.262466	0.409855	0.418567	0.175671	0.315392	0.317993	-0.576297	0.0498463	-0.208055	0.516413	-0.255882	0.422125	0.176988	0.58213	-0.587905	0.0443866	-0.514179	0.0872277	-0.378423	0.225143	-0.365552	0.242601	0.319213	0.311843	-0.450231	0.141907	-0.0792388	0.806622	0.5019	0.0963827	-0.372437	0.233166	-0.518045	0.0844715	0.241834	0.448893	-0.116439	0.718569	-0.216892	0.498336
gene12693	black	-0.151083	0.639279	-0.15228	0.636596	0.104974	0.745425	0.443104	0.149108	0.22292	0.486168	0.360149	0.25016	0.266911	0.401675	-0.56942	0.0532941	-0.00031712	0.99922	-0.231714	0.468666	0.13261	0.681187	-0.295283	0.351449	-0.272764	0.39103	-0.795372	0.00198114	-0.408943	0.186846	0.0159968	0.960646	-0.437847	0.154567	-0.0434881	0.893248	0.37774	0.22605	-0.23472	0.462752	-0.514282	0.0871529	-0.0389067	0.904446	-0.108926	0.736135	0.187357	0.559835
gene12706	black	-0.49507	0.101744	-0.535447	0.0727977	0.439101	0.153253	0.708701	0.00987649	0.425573	0.167805	0.610415	0.0350284	-0.0148206	0.963538	-0.666439	0.0179536	0.0312672	0.923154	-0.0155547	0.961733	0.0391305	0.903899	-0.637389	0.0257819	0.0817971	0.800488	-0.245103	0.442594	0.187448	0.559641	0.397894	0.200208	-0.64547	0.0233953	0.0427728	0.894995	0.419337	0.174796	-0.15812	0.623559	-0.22184	0.488338	-0.0236199	0.941916	-0.142215	0.659286	-0.146129	0.65043
gene12723	black	-0.747556	0.00518864	-0.743149	0.0056119	0.612475	0.034249	0.906174	4.88e-05	0.737714	0.00616907	0.846063	0.000522586	-0.103927	0.747889	-0.928028	1.35e-05	0.216715	0.498694	0.0688653	0.831594	-0.137143	0.670821	-0.744371	0.00549201	-0.0833688	0.796724	-0.715923	0.00882974	-0.0197427	0.95144	0.498963	0.0986644	-0.732516	0.00673986	0.0307944	0.924313	0.673176	0.0164212	-0.0696829	0.82962	-0.259275	0.415779	0.0701548	0.828481	-0.223508	0.484989	0.0917084	0.776823
gene12763	black	-0.244608	0.443545	-0.270967	0.394283	0.165625	0.606952	0.604494	0.0373387	0.101143	0.754456	0.287874	0.364227	0.232534	0.46705	-0.540481	0.0696385	-0.462739	0.129818	-0.0778759	0.809894	0.245147	0.44251	-0.75012	0.00495377	-0.337748	0.282954	-0.0149754	0.963158	-0.0114034	0.971942	0.397303	0.200939	-0.316863	0.315619	-0.0816254	0.800899	0.218308	0.495465	-0.513639	0.0876174	-0.270982	0.394257	0.12588	0.696669	0.311578	0.3242	-0.61756	0.0323791
gene12767	black	-0.858325	0.000352622	-0.855045	0.0003931	0.797172	0.00190171	0.78857	0.00230453	0.701665	0.0109826	0.722488	0.00795219	-0.453834	0.138353	-0.729701	0.00706518	0.426076	0.167249	0.437154	0.155296	-0.487758	0.1077	-0.680616	0.0148431	0.266259	0.40287	-0.547496	0.0653964	0.349353	0.265673	0.506168	0.0931308	-0.440844	0.15144	0.188854	0.556646	0.457036	0.135243	0.192315	0.549301	0.131972	0.682649	-0.0351259	0.913699	0.0191043	0.953008	0.195491	0.542596
gene12774	black	-0.371216	0.234823	-0.385021	0.216494	0.375911	0.228489	0.558646	0.0590264	0.169501	0.598441	0.196886	0.539661	-0.0299512	0.92638	-0.483409	0.111351	-0.24409	0.444541	0.202783	0.527331	-0.103725	0.748367	-0.531073	0.0756208	-0.282297	0.374006	-0.31338	0.321259	-0.0398649	0.902103	0.305332	0.334504	-0.167978	0.601779	-0.314127	0.320045	-0.0570486	0.860214	-0.198989	0.535251	-0.0167455	0.958806	-0.281933	0.374649	0.283423	0.37202	-0.236911	0.458462
gene12776	black	-0.319246	0.31179	-0.319284	0.311729	0.263481	0.407981	0.464189	0.128462	0.208545	0.515402	0.225025	0.481952	0.0307998	0.9243	-0.511441	0.0892157	-0.160756	0.617707	0.109442	0.734925	0.160632	0.617983	-0.74334	0.00559302	-0.287408	0.365039	-0.095493	0.767832	-0.0905797	0.77951	0.677474	0.0154954	-0.21221	0.507878	-0.0256896	0.936835	0.287423	0.365013	-0.243154	0.446345	-0.129503	0.68832	-0.184261	0.566456	0.204363	0.52405	-0.34064	0.278589
gene12780	black	-0.905622	5.02e-05	-0.910753	3.83e-05	0.872276	0.000215207	0.81318	0.00129757	0.66338	0.0186828	0.748397	0.00511071	-0.510426	0.0899608	-0.747296	0.00521288	0.490666	0.105304	0.48335	0.111401	-0.50031	0.0976134	-0.667407	0.0177271	0.449449	0.142686	-0.637943	0.0256129	0.426131	0.167188	0.298968	0.345182	-0.485316	0.109741	0.520323	0.0828756	0.460861	0.131589	0.228419	0.475189	0.106836	0.741043	-0.231642	0.468808	-0.242513	0.447582	0.146271	0.650109
gene12789	black	-0.707654	0.0100356	-0.678621	0.0152548	0.633533	0.026981	0.6663	0.0179862	0.338943	0.281146	0.474595	0.118998	-0.324264	0.303815	-0.545594	0.0665284	0.257569	0.418964	0.345306	0.271629	-0.565939	0.0551016	-0.532929	0.0744136	0.191506	0.551014	-0.542305	0.0685178	0.182729	0.569742	0.338995	0.281068	-0.252071	0.429307	0.487987	0.107511	0.29171	0.357581	-0.00212949	0.994759	0.164004	0.610524	-0.0791358	0.806869	-0.192419	0.549081	-0.0625454	0.84688
gene12792	black	-0.228815	0.474404	-0.216317	0.499503	0.244039	0.44464	0.340892	0.27821	-0.00246775	0.993927	-0.0417604	0.897469	0.00725199	0.982155	-0.375351	0.229239	-0.0620448	0.848093	0.163169	0.612369	0.0678123	0.834137	-0.354365	0.258403	-0.210455	0.511475	-0.522836	0.081139	-0.335398	0.28653	0.358499	0.252496	0.0450356	0.889469	0.129644	0.687996	0.0500805	0.877166	-0.192906	0.548049	0.000427133	0.998949	-0.484418	0.110497	0.180753	0.573995	-0.0964225	0.765627
gene12795	black	-0.407645	0.188387	-0.418804	0.175401	0.404008	0.192744	0.536428	0.072174	0.245288	0.442238	0.415476	0.179213	-0.0529663	0.87014	-0.525891	0.0790616	0.237548	0.457219	-0.00184995	0.995447	-0.211904	0.508505	-0.269096	0.397685	0.16363	0.611351	-0.713364	0.00919069	0.0252302	0.937963	0.166935	0.604069	-0.461779	0.130721	0.224041	0.483922	0.313514	0.321042	-0.0173137	0.957409	-0.173071	0.590641	-0.226381	0.479245	-0.36606	0.241897	0.213975	0.504271
gene1282	black	-0.646307	0.0231574	-0.664375	0.0184433	0.554299	0.0614556	0.854788	0.000396419	0.620351	0.0313842	0.702948	0.0107744	-0.0647782	0.841473	-0.861966	0.000311573	0.084217	0.794695	0.0488273	0.88022	0.0316677	0.922172	-0.752376	0.00475384	-0.0803071	0.804059	-0.548691	0.0646919	0.114994	0.721937	0.635072	0.0264975	-0.665081	0.0182746	-0.0789971	0.807202	0.602336	0.0382066	-0.105958	0.743107	-0.233856	0.464447	0.00376978	0.990723	-0.0749187	0.817003	-0.0160605	0.96049
gene12842	black	-0.480406	0.113919	-0.475655	0.11806	0.409233	0.186503	0.378704	0.22477	0.307826	0.330369	0.364611	0.243908	-0.246277	0.440341	-0.344306	0.273112	0.425616	0.167757	0.0994405	0.758481	-0.0606977	0.851358	-0.304134	0.336499	0.416528	0.178003	-0.137573	0.66984	0.157532	0.624868	0.602272	0.0382329	-0.337696	0.283033	0.614352	0.0335502	0.480801	0.113579	0.0757417	0.815023	0.176563	0.583051	-0.130711	0.685544	-0.440113	0.152199	0.0199597	0.950906
gene12849	black	-0.265837	0.403645	-0.25201	0.429424	0.143146	0.657175	0.380578	0.222295	0.308006	0.330071	0.387379	0.213453	0.0427118	0.895144	-0.338988	0.281078	-0.0487435	0.880424	-0.0359503	0.911681	0.0195005	0.952035	-0.194668	0.54433	-0.0954748	0.767875	-0.301348	0.341168	-0.126857	0.694415	-0.237243	0.457813	-0.227231	0.477552	0.17695	0.582212	0.266996	0.401521	-0.173397	0.589932	-0.145331	0.652232	0.36826	0.238862	-0.0179432	0.955862	-0.133063	0.680148
gene12871	black	-0.274203	0.388436	-0.261205	0.412192	0.204017	0.524768	0.561244	0.0576065	-0.0266099	0.934577	0.123263	0.702719	0.199718	0.533724	-0.468713	0.124289	-0.348583	0.2668	-0.0695718	0.829888	-0.0649321	0.841101	-0.510841	0.0896552	-0.451932	0.140222	-0.321437	0.308294	-0.28458	0.369987	0.56559	0.055285	-0.219984	0.492078	-0.204702	0.523346	0.0584436	0.856827	-0.450073	0.142064	-0.0902801	0.780223	-0.135213	0.675228	0.0480399	0.88214	-0.391882	0.207718
gene12886	black	-0.666688	0.0178951	-0.659322	0.0196836	0.59293	0.0421601	0.800573	0.00175826	0.266584	0.402275	0.507493	0.0921365	-0.121361	0.707125	-0.711183	0.00950691	0.216801	0.49852	0.184185	0.566618	-0.382191	0.220179	-0.730523	0.00696897	0.144955	0.653082	-0.566114	0.0550098	-0.0790646	0.80704	0.572031	0.0519658	-0.398261	0.199756	0.499152	0.0985163	0.36087	0.249143	-0.268007	0.399671	0.0138715	0.965872	-0.150586	0.640395	0.00533269	0.986877	-0.109992	0.733635
gene1290	black	-0.38823	0.212363	-0.404214	0.192496	0.323748	0.304629	0.672699	0.0165265	0.461169	0.131297	0.524289	0.0801461	0.143303	0.65682	-0.774717	0.00308651	0.0147706	0.963661	-0.106301	0.742301	0.139159	0.666228	-0.668162	0.0175521	-0.309872	0.326996	-0.564517	0.0558517	-0.219408	0.49324	0.667044	0.0178118	-0.58625	0.0451378	-0.361801	0.247834	0.496309	0.100757	-0.205025	0.522676	-0.380056	0.222983	-0.0492014	0.879308	0.134591	0.67665	0.124767	0.699242
gene12902	black	-0.389727	0.210451	-0.377651	0.226167	0.182735	0.56973	0.779064	0.00282225	0.463358	0.129237	0.733418	0.00663808	0.358374	0.252674	-0.843178	0.000570507	-0.0518024	0.872973	-0.406296	0.189996	0.156585	0.626976	-0.655786	0.0205867	-0.37641	0.227822	-0.613927	0.0337076	-0.401312	0.196014	0.473159	0.120276	-0.792902	0.00209428	-0.00663305	0.983677	0.761695	0.00399181	-0.463119	0.129462	-0.580193	0.047964	0.425868	0.167479	-0.240087	0.452279	-0.0860041	0.790423
gene12906	black	-0.626108	0.0294023	-0.627065	0.0290816	0.463979	0.128658	0.879527	0.00016272	0.646493	0.0231048	0.854608	0.000398759	0.050971	0.874997	-0.919015	2.39e-05	0.0584443	0.856825	-0.0842615	0.794588	0.00732286	0.98198	-0.829244	0.000851846	-0.143791	0.655714	-0.591104	0.0429598	0.0438333	0.892405	0.447325	0.144815	-0.78308	0.00259376	0.131046	0.684776	0.779648	0.0027881	-0.212952	0.506361	-0.449576	0.142559	0.272625	0.391282	-0.254452	0.424813	-0.106579	0.741648
gene12920	black	-0.928575	1.3e-05	-0.928543	1.3e-05	0.859087	0.000343705	0.904362	5.36e-05	0.657979	0.020023	0.785714	0.00245173	-0.41478	0.180017	-0.818939	0.00112103	0.463941	0.128693	0.356882	0.254797	-0.4846	0.110343	-0.694218	0.0122509	0.355325	0.257025	-0.667421	0.0177239	0.287116	0.365548	0.516386	0.0856466	-0.597466	0.0402191	0.427151	0.166064	0.51916	0.0836881	0.116262	0.718982	0.0906283	0.779394	-0.193488	0.54682	-0.319782	0.310933	0.127964	0.691863
gene12969	black	-0.754523	0.00456925	-0.780989	0.00271086	0.735384	0.00642019	0.750781	0.00489455	0.549694	0.0641046	0.73098	0.00691595	-0.367631	0.239727	-0.659154	0.0197258	0.401278	0.196056	0.277601	0.382343	-0.431888	0.160908	-0.538555	0.0708361	0.469144	0.123896	-0.502916	0.095602	0.47665	0.117185	0.21321	0.505833	-0.609664	0.0353156	0.389767	0.2104	0.408302	0.187606	0.165816	0.606532	-0.00137278	0.996622	-0.156724	0.626667	-0.385975	0.215261	0.125814	0.696823
gene12970	black	-0.490631	0.105333	-0.519492	0.0834555	0.479958	0.114305	0.559055	0.0588009	0.444336	0.147847	0.593262	0.0420159	-0.183254	0.568615	-0.532224	0.0748706	0.178287	0.579317	0.173182	0.5904	-0.335609	0.286208	-0.568744	0.0536417	0.160577	0.618103	-0.249959	0.433314	0.358821	0.252039	0.22262	0.486772	-0.500199	0.0976996	-0.0656347	0.839401	0.274101	0.388619	0.070483	0.827689	-0.147212	0.647987	0.0219166	0.946099	-0.00141741	0.996512	0.0959244	0.766808
gene1299	black	-0.209364	0.513717	-0.185805	0.56315	0.0439859	0.892032	0.530338	0.0761023	0.345994	0.27061	0.533823	0.0738374	0.316777	0.315756	-0.578729	0.0486653	-0.0781029	0.809348	-0.313709	0.320724	-0.00185666	0.995431	-0.326915	0.299647	-0.382241	0.220114	-0.678685	0.0152416	-0.383476	0.218501	-0.0148912	0.963365	-0.453329	0.138847	-0.113884	0.724529	0.500164	0.0977272	-0.35701	0.254614	-0.49472	0.102024	0.61324	0.0339631	0.0847752	0.79336	0.088346	0.784833
gene13	black	-0.623543	0.0302737	-0.639218	0.025227	0.584762	0.0458209	0.642714	0.0241903	0.475971	0.117782	0.61067	0.0349314	-0.300952	0.341834	-0.584094	0.0461298	0.132901	0.68052	0.327778	0.298298	-0.312261	0.323083	-0.68822	0.0133488	0.230696	0.470676	-0.296068	0.350108	0.533045	0.0743387	0.147278	0.647838	-0.392052	0.207503	0.318933	0.312291	0.376945	0.227108	0.0712954	0.82573	-0.0787787	0.807726	0.0544258	0.866589	-0.0521391	0.872153	-0.140601	0.662948
gene13039	black	-0.428426	0.164666	-0.449439	0.142696	0.355047	0.257423	0.772964	0.00319828	0.155708	0.628932	0.464533	0.128141	0.166312	0.605441	-0.706833	0.0101617	-0.0791554	0.806822	-0.0791506	0.806833	-0.0488787	0.880095	-0.733992	0.00657392	-0.0488738	0.880107	-0.436829	0.155639	-0.147615	0.647079	0.455277	0.136946	-0.485013	0.109995	0.256126	0.421667	0.351265	0.262886	-0.488823	0.106819	-0.253148	0.427271	0.0194769	0.952093	0.153032	0.634913	-0.270367	0.395372
gene13041	black	-0.158637	0.62241	-0.154297	0.632084	-0.0459158	0.887321	0.607049	0.0363289	0.363019	0.246128	0.53316	0.0742643	0.505297	0.093788	-0.719597	0.00833016	-0.210786	0.510796	-0.514343	0.0871095	0.495619	0.101306	-0.592439	0.0423739	-0.532004	0.0750137	-0.405374	0.1911	-0.524137	0.08025	0.576	0.0499915	-0.628976	0.0284491	-0.199389	0.534412	0.734167	0.0065544	-0.565887	0.0551289	-0.604468	0.0373489	0.543811	0.0676019	0.113599	0.725194	-0.147156	0.648113
gene13043	black	-0.784617	0.00251013	-0.775177	0.00305768	0.678244	0.0153335	0.778306	0.00286705	0.728176	0.00724614	0.747125	0.00522896	-0.288814	0.362592	-0.759934	0.00412816	0.357849	0.25342	0.189047	0.556235	-0.296031	0.350171	-0.618116	0.0321792	0.0573104	0.859578	-0.513756	0.0875327	0.161129	0.616882	0.724361	0.00771432	-0.642792	0.0241676	-0.0527163	0.870748	0.570441	0.0527719	0.140212	0.663833	0.00738529	0.981827	-0.0537015	0.868351	-0.329526	0.295574	0.191216	0.551629
gene13045	black	-0.833074	0.000765701	-0.835465	0.000715442	0.778354	0.00286417	0.840771	0.000613028	0.448298	0.143837	0.624707	0.0298761	-0.351947	0.261896	-0.726415	0.00745953	0.323598	0.304867	0.357529	0.253875	-0.476205	0.117577	-0.783833	0.00255249	0.315602	0.317654	-0.450419	0.141719	0.292266	0.356622	0.641808	0.0244558	-0.469336	0.123721	0.475821	0.117914	0.403204	0.193715	-0.0221379	0.945556	0.133678	0.678741	-0.224024	0.483956	-0.161324	0.616448	-0.0852675	0.792183
gene13047	black	-0.330077	0.294719	-0.320909	0.309135	0.157634	0.624641	0.786069	0.00243306	0.117796	0.715409	0.461258	0.131213	0.399108	0.198713	-0.72244	0.00795842	-0.337779	0.282907	-0.324782	0.302997	0.0915953	0.777092	-0.699321	0.0113707	-0.420457	0.173527	-0.46336	0.129236	-0.370136	0.236294	0.455944	0.136299	-0.537589	0.0714416	0.117421	0.716281	0.456688	0.135579	-0.686559	0.0136652	-0.417118	0.177326	0.296321	0.349677	-0.0453176	0.888781	-0.477156	0.116742
gene13054	black	-0.538283	0.0710062	-0.558749	0.0589695	0.520486	0.0827623	0.647718	0.0227607	0.307356	0.331146	0.516562	0.0855214	-0.193698	0.546377	-0.500182	0.0977131	-0.0140075	0.965537	0.214654	0.502887	-0.440446	0.151852	-0.495204	0.101637	0.139227	0.666073	-0.349944	0.26481	0.465239	0.127485	0.00456372	0.988769	-0.39821	0.199818	0.0788375	0.807585	0.142072	0.659609	-0.0195875	0.951821	-0.0617724	0.848753	0.0403875	0.900825	-0.122857	0.703658	-0.151015	0.639432
gene13069	black	-0.561537	0.0574481	-0.536782	0.0719506	0.441353	0.150913	0.615032	0.0332993	0.447226	0.144916	0.530106	0.076255	-0.116211	0.719099	-0.583442	0.0464328	0.287757	0.364432	0.0142195	0.965016	-0.182623	0.569972	-0.326786	0.299849	0.0753786	0.815896	-0.648657	0.0224996	-0.0447374	0.890197	0.419967	0.174081	-0.448584	0.14355	0.28885	0.36253	0.536453	0.0721583	-0.0280532	0.931035	-0.0320334	0.921275	0.0855587	0.791487	-0.367901	0.239356	0.138563	0.667585
gene13074	black	-0.122608	0.704236	-0.105423	0.744367	0.0440775	0.891809	0.460398	0.132028	-0.159696	0.620059	0.0160789	0.960444	0.318867	0.312397	-0.444927	0.147244	-0.443636	0.148563	-0.0967202	0.764922	0.222882	0.486246	-0.541217	0.069185	-0.452284	0.139875	-0.395013	0.203786	-0.441962	0.150284	0.213725	0.504781	-0.0470258	0.884613	0.278704	0.380377	0.14157	0.66075	-0.609681	0.0353092	-0.263122	0.408644	-0.09555	0.767696	0.171965	0.593053	-0.581485	0.0473511
gene13105	black	-0.432087	0.160694	-0.461914	0.130594	0.352044	0.261756	0.599771	0.0392573	0.387593	0.213178	0.486445	0.108794	-0.0167953	0.958683	-0.58919	0.0438096	-0.0171886	0.957717	0.0481672	0.881829	0.227356	0.477303	-0.706099	0.0102755	0.0389136	0.904429	-0.0428065	0.894913	0.0984412	0.760845	0.480594	0.113757	-0.440181	0.152128	0.196386	0.540713	0.443536	0.148665	-0.223283	0.485441	-0.142751	0.658071	0.0403805	0.900842	0.119304	0.711901	-0.302832	0.338678
gene13107	black	-0.49731	0.0999639	-0.485265	0.109784	0.419231	0.174916	0.415056	0.179699	0.442811	0.149409	0.557813	0.0594866	-0.251073	0.431199	-0.433003	0.15971	0.544693	0.0670696	0.162799	0.613185	-0.314814	0.31893	-0.344277	0.273155	0.438115	0.154286	-0.436005	0.15651	0.125558	0.697413	0.154025	0.632691	-0.319854	0.310818	0.644459	0.0236846	0.527949	0.0776825	0.100922	0.754978	-0.00977647	0.975944	0.214182	0.503849	-0.0777047	0.810305	0.289327	0.361703
gene13118	black	-0.254489	0.424743	-0.29958	0.344147	0.274899	0.387183	0.477359	0.116564	0.145966	0.650797	0.313955	0.320324	0.0793388	0.806382	-0.505323	0.0937687	-0.0563122	0.862003	-0.0706776	0.82722	0.159896	0.619615	-0.54709	0.0656369	0.0132725	0.967345	-0.207165	0.51825	0.145493	0.651865	0.458398	0.133934	-0.499339	0.09837	0.018611	0.954221	0.291098	0.358637	-0.154375	0.631909	-0.289973	0.360583	-0.330047	0.294765	-0.211649	0.509027	-0.155832	0.628656
gene13119	black	-0.916201	2.82e-05	-0.922366	1.95e-05	0.863448	0.000295973	0.854444	0.000400891	0.717392	0.00862746	0.756994	0.00436363	-0.481203	0.113234	-0.777571	0.002911	0.395107	0.203668	0.492216	0.104042	-0.46026	0.132158	-0.763876	0.00382765	0.299709	0.34393	-0.504402	0.0944674	0.358628	0.252313	0.450816	0.141326	-0.475999	0.117758	0.26166	0.411348	0.417643	0.176725	0.165602	0.607002	0.1412	0.661589	-0.15395	0.632858	-0.00876822	0.978424	0.0859735	0.790496
gene13133	black	-0.514546	0.0869634	-0.513411	0.0877819	0.414084	0.180823	0.608807	0.0356454	0.22602	0.479965	0.468853	0.124162	-0.0933677	0.772878	-0.510834	0.0896603	0.181445	0.572504	0.0871013	0.787803	-0.228832	0.47437	-0.613666	0.0338045	0.257143	0.419761	-0.206638	0.519337	0.117402	0.716326	0.476299	0.117494	-0.343423	0.274426	0.605061	0.0371128	0.427773	0.165381	-0.248544	0.436008	0.0176607	0.956556	0.169558	0.598316	0.0083092	0.979553	-0.217033	0.498049
gene13134	black	-0.536121	0.072369	-0.541587	0.0689573	0.364625	0.243887	0.797735	0.00187736	0.66149	0.0191441	0.8391	0.000643977	0.114863	0.722242	-0.889287	0.000108485	0.204211	0.524365	-0.169281	0.598921	0.179657	0.576358	-0.722012	0.00801351	-0.0401949	0.901296	-0.614591	0.0334618	-0.167456	0.602926	0.412682	0.182453	-0.744746	0.0054556	0.261794	0.411101	0.864834	0.000281942	-0.25837	0.417467	-0.461451	0.131031	0.381954	0.220489	-0.0410766	0.89914	0.0637838	0.84388
gene13139	black	-0.4939	0.102682	-0.49649	0.100613	0.427921	0.165219	0.667265	0.0177602	0.0879669	0.785737	0.334142	0.288451	-0.0184467	0.954624	-0.557367	0.0597339	-0.000360447	0.999113	0.129542	0.688231	-0.199235	0.534736	-0.718966	0.00841451	0.0623823	0.847275	-0.239939	0.452565	-0.0971837	0.763823	0.525141	0.0795677	-0.277093	0.38325	0.467044	0.125818	0.217855	0.496382	-0.395607	0.203045	0.0216475	0.94676	-0.140307	0.663617	0.121481	0.706849	-0.373576	0.231626
gene13150	black	-0.0573337	0.859522	-0.0534262	0.86902	0.0425825	0.89546	0.22762	0.476778	-0.229363	0.473316	-0.152366	0.636404	0.0715436	0.825132	-0.0888824	0.783554	-0.510583	0.089845	0.184136	0.566723	0.00573293	0.985892	-0.319247	0.311788	-0.243602	0.445482	0.00420945	0.989641	0.015917	0.960843	-0.199456	0.534273	0.30606	0.333293	0.179306	0.577116	-0.232572	0.466973	-0.391708	0.207937	0.0505459	0.876032	0.0789315	0.807359	0.522394	0.0814429	-0.646415	0.023127
gene13154	black	-0.573448	0.0512551	-0.566974	0.0545594	0.511901	0.0888799	0.727065	0.00738025	0.148532	0.645012	0.351726	0.262217	-0.101137	0.754471	-0.562431	0.0569659	-0.0770101	0.811973	0.239206	0.45399	-0.415382	0.179322	-0.697426	0.011692	-0.0524065	0.871502	-0.320696	0.309473	0.0152773	0.962415	0.4602	0.132216	-0.22496	0.482083	0.18742	0.5597	0.0905854	0.779496	-0.316826	0.315677	0.0986695	0.760305	-0.0808001	0.802877	0.199079	0.535062	-0.342186	0.276271
gene13156	black	-0.716017	0.00881678	-0.724112	0.00774555	0.64052	0.0248371	0.801725	0.00171164	0.382514	0.219757	0.562627	0.0568605	-0.211822	0.508672	-0.687646	0.0134576	0.132016	0.682549	0.261486	0.41167	-0.280055	0.377974	-0.812891	0.00130695	0.154608	0.631389	-0.255181	0.423442	0.147364	0.647644	0.604756	0.037234	-0.44559	0.14657	0.362397	0.246998	0.340045	0.279484	-0.180057	0.575496	0.0732649	0.820984	-0.154474	0.631686	-0.0312038	0.923309	-0.275472	0.386154
gene13157	black	-0.314201	0.319925	-0.316215	0.316664	0.216629	0.498868	0.413513	0.181486	0.438956	0.153405	0.4411	0.151175	0.00279213	0.993129	-0.524562	0.0799607	0.188487	0.557428	0.0158918	0.960904	0.244643	0.443478	-0.525775	0.0791398	0.0229581	0.943541	-0.296629	0.349152	-0.106876	0.74095	0.364103	0.244614	-0.284298	0.370482	0.279218	0.379462	0.589187	0.0438108	-0.128331	0.691017	-0.211201	0.509945	0.246776	0.439386	0.303227	0.338016	0.0530254	0.869996
gene1316	black	-0.1142	0.72379	-0.13362	0.678872	0.104612	0.746276	0.293165	0.355078	0.0304119	0.92525	0.244467	0.443815	0.121336	0.707183	-0.199288	0.534625	-0.0239771	0.941039	-0.218392	0.495296	-0.21831	0.495461	-0.0040456	0.990044	0.0121512	0.970103	-0.244568	0.443622	0.0687645	0.831837	0.0353898	0.913053	-0.39877	0.199128	-0.218544	0.494987	0.0386055	0.905183	-0.10146	0.75371	-0.151194	0.639032	0.0736796	0.819985	-0.317325	0.314874	0.0857292	0.79108
gene13174	black	-0.521111	0.0823284	-0.516618	0.0854817	0.343298	0.274612	0.820122	0.00108717	0.524247	0.080175	0.789453	0.0022604	0.150261	0.641125	-0.849526	0.000469257	0.0251043	0.938272	-0.133023	0.68024	0.0355295	0.912711	-0.746757	0.00526349	-0.125156	0.698341	-0.624413	0.0299761	-0.157743	0.624399	0.153238	0.634452	-0.652976	0.021326	0.355403	0.256913	0.716908	0.00869377	-0.370776	0.235421	-0.479673	0.114551	0.424487	0.16901	-0.0522451	0.871895	-0.155469	0.629466
gene13178	black	-0.430368	0.162552	-0.431718	0.161092	0.306121	0.333193	0.740887	0.00583896	0.174219	0.588142	0.522676	0.0812485	0.162472	0.613908	-0.654669	0.0208784	-0.262011	0.410698	-0.121157	0.707598	-0.0632035	0.845285	-0.710157	0.00965844	-0.169207	0.599084	-0.360009	0.250358	0.0849098	0.793038	0.222931	0.486146	-0.548351	0.0648916	0.331647	0.292288	0.425888	0.167457	-0.426209	0.167102	-0.363448	0.245528	0.146363	0.649902	-0.361146	0.248755	-0.535637	0.0726768
gene13188	black	-0.355524	0.256739	-0.392306	0.207183	0.315877	0.317209	0.449046	0.143089	0.268922	0.398002	0.369229	0.237534	-0.0535097	0.868817	-0.437001	0.155458	0.00407761	0.989965	-0.00871541	0.978554	0.229848	0.472356	-0.601602	0.0385055	0.119029	0.712541	0.174185	0.588215	0.305923	0.333522	0.704902	0.010463	-0.499066	0.0985839	0.139571	0.66529	0.40754	0.188511	-0.0811827	0.80196	-0.0893599	0.782415	-0.194795	0.544061	-0.311683	0.324028	-0.32178	0.307748
gene13199	black	-0.339907	0.279691	-0.362917	0.24627	0.167729	0.602326	0.537595	0.0714377	0.626152	0.0293873	0.747511	0.00519286	0.140661	0.662814	-0.614632	0.0334468	0.0350498	0.913886	-0.312963	0.321939	0.437084	0.15537	-0.52394	0.0803839	-0.0595381	0.854171	-0.0453284	0.888755	0.110491	0.732467	0.385882	0.215381	-0.8092	0.00143152	0.0164789	0.959461	0.805477	0.00156622	-0.123942	0.701148	-0.45328	0.138896	0.425897	0.167447	-0.436484	0.156004	-0.138361	0.668044
gene13200	black	-0.801032	0.00173957	-0.807259	0.00150059	0.750495	0.00492011	0.771797	0.00327433	0.626451	0.0292869	0.600356	0.0390163	-0.396936	0.201393	-0.702877	0.0107859	0.290408	0.35983	0.433964	0.15868	-0.311364	0.32455	-0.730998	0.00691382	0.162213	0.614482	-0.370962	0.235168	0.236381	0.459498	0.649246	0.0223368	-0.372104	0.233617	0.0666554	0.836933	0.350321	0.264259	0.0880129	0.785627	0.191344	0.551358	-0.158967	0.621676	0.183721	0.567613	0.0416964	0.897625
gene13201	black	-0.132574	0.681269	-0.136273	0.672807	-0.058104	0.857652	0.624427	0.0299714	0.345779	0.270928	0.533593	0.073985	0.552432	0.0625201	-0.768316	0.00350946	-0.295807	0.350554	-0.534313	0.073522	0.580164	0.0479776	-0.691612	0.0127194	-0.603624	0.0376867	-0.391013	0.208818	-0.50633	0.0930084	0.593829	0.0417702	-0.681338	0.0146962	-0.239459	0.453498	0.747136	0.00522792	-0.594408	0.0415203	-0.711093	0.0095202	0.444303	0.14788	0.0632855	0.845087	-0.229215	0.473609
gene13216	black	-0.408757	0.187067	-0.413531	0.181465	0.354216	0.258617	0.591431	0.0428156	0.423315	0.170316	0.380681	0.22216	0.0361359	0.911226	-0.684931	0.0139808	0.0380794	0.90647	0.0676855	0.834444	0.150926	0.639633	-0.668041	0.0175802	-0.297444	0.347766	-0.444335	0.147848	-0.320996	0.308996	0.707258	0.0100963	-0.363174	0.24591	-0.261624	0.411415	0.366712	0.240995	-0.182988	0.569186	-0.172828	0.591172	-0.202186	0.528575	0.315661	0.317558	0.0530403	0.86996
gene13223	black	-0.292946	0.355454	-0.287016	0.365724	0.232476	0.467162	0.443657	0.148542	0.387781	0.212937	0.379542	0.223661	0.084527	0.793953	-0.530406	0.0760574	0.22862	0.47479	-0.0989091	0.759738	-0.0294854	0.927522	-0.296579	0.349237	-0.199922	0.533298	-0.574348	0.0508068	-0.423781	0.169795	0.528199	0.0775162	-0.392063	0.20749	-0.343123	0.274872	0.341256	0.277664	-0.0965752	0.765265	-0.16741	0.603027	0.00262619	0.993537	0.178729	0.578362	0.411537	0.183792
gene13230	black	-0.170208	0.596893	-0.180981	0.573503	0.174038	0.588535	0.217418	0.497269	0.0636008	0.844323	0.193127	0.547582	-0.037823	0.907097	-0.147287	0.647817	-0.0626016	0.846744	0.0139197	0.965753	-0.1497	0.642386	-0.0613825	0.849698	0.0417988	0.897375	-0.151847	0.637567	0.135685	0.67415	-0.251519	0.430354	-0.248873	0.435381	0.0670291	0.83603	-0.0342827	0.915765	0.011075	0.97275	-0.0892834	0.782598	-0.171468	0.594139	-0.461193	0.131274	-0.131135	0.68457
gene13239	black	-0.45767	0.134633	-0.438666	0.153709	0.432924	0.159794	0.633647	0.0269447	0.119494	0.711461	0.236193	0.459866	-0.0179175	0.955925	-0.598489	0.0397903	-0.0637481	0.843967	0.205981	0.520697	-0.327032	0.299464	-0.629082	0.0284142	-0.260948	0.412668	-0.650052	0.0221155	-0.240386	0.451699	0.438601	0.153777	-0.162293	0.614306	0.0260156	0.936035	0.0940021	0.771371	-0.268813	0.3982	-0.0597658	0.853618	-0.30275	0.338815	0.204044	0.52471	-0.117015	0.717225
gene13241	black	-0.423611	0.169985	-0.418593	0.175641	0.331189	0.292997	0.448649	0.143486	0.374152	0.23085	0.629074	0.028417	-0.0855814	0.791433	-0.399659	0.198035	0.360852	0.249168	-0.110517	0.732405	-0.382988	0.219137	-0.158136	0.623525	0.287085	0.365603	-0.421273	0.172605	0.150746	0.640037	-0.0049594	0.987796	-0.6152	0.0332375	0.322969	0.305862	0.435238	0.157323	0.0645931	0.841921	-0.171041	0.595071	0.208506	0.515484	-0.683818	0.0141996	0.216253	0.499633
gene1325	black	-0.520485	0.0827632	-0.523618	0.0806037	0.399519	0.198207	0.774009	0.00313128	0.28917	0.361976	0.527021	0.0783024	0.0490416	0.879698	-0.709561	0.00974724	-0.128469	0.6907	0.0639679	0.843435	0.025177	0.938093	-0.781072	0.00270616	-0.0577577	0.858492	-0.397474	0.200727	-0.0436578	0.892833	0.201558	0.529882	-0.392234	0.207274	0.506836	0.0926283	0.435737	0.156794	-0.420544	0.173429	-0.223975	0.484054	0.122745	0.703918	0.0653034	0.840203	-0.467468	0.125429
gene13256	black	-0.326499	0.3003	-0.323487	0.305042	0.223612	0.484781	0.61513	0.0332633	0.141205	0.661577	0.47022	0.12292	0.226503	0.479002	-0.633374	0.027031	0.171458	0.59416	-0.233527	0.465094	-0.0814717	0.801267	-0.522249	0.0815425	0.0364662	0.910418	-0.620701	0.0312611	-0.341105	0.277891	0.411028	0.184389	-0.501798	0.0964614	0.469079	0.123955	0.529547	0.0766228	-0.430725	0.162165	-0.336118	0.285431	0.151268	0.638866	-0.0451908	0.88909	0.0286456	0.929582
gene13257	black	-0.863766	0.000292706	-0.873857	0.000202771	0.803851	0.00162803	0.835093	0.000723096	0.602334	0.0382077	0.682846	0.0143928	-0.427065	0.166159	-0.684938	0.0139794	0.2833	0.372237	0.373422	0.231833	-0.453382	0.138795	-0.668086	0.0175696	0.283263	0.372302	-0.345705	0.271039	0.478849	0.115265	0.608077	0.0359281	-0.5154	0.0863507	0.146814	0.648885	0.373034	0.232358	0.125737	0.696999	0.202917	0.527054	-0.106189	0.742565	-0.194799	0.544054	-0.0319793	0.921408
gene1326	black	-0.587512	0.0445643	-0.592972	0.0421417	0.498747	0.0988335	0.557887	0.0594454	0.562229	0.0570747	0.58024	0.0479415	-0.262538	0.409722	-0.580652	0.0477454	0.331774	0.292093	0.217637	0.496825	0.0448086	0.890024	-0.577807	0.0491107	0.300315	0.342907	-0.286406	0.366789	0.224633	0.482735	0.37656	0.227621	-0.381911	0.220545	0.543367	0.0678713	0.61117	0.0347412	0.0558083	0.863228	-0.0179598	0.955821	0.0560832	0.86256	-0.0731957	0.821151	-0.0203765	0.949882
gene13268	black	-0.634293	0.0267413	-0.634819	0.0265766	0.543634	0.0677092	0.696035	0.0119319	0.498929	0.0986908	0.726656	0.00743008	-0.212605	0.50707	-0.621882	0.0308482	0.209238	0.513976	0.17738	0.58128	-0.385652	0.215678	-0.533654	0.0739461	0.250525	0.432239	-0.53271	0.0745552	0.346645	0.26965	-0.0972338	0.763705	-0.503445	0.0951967	0.47829	0.115751	0.464234	0.128419	0.00161262	0.996031	-0.1684	0.600853	0.231076	0.469925	-0.274534	0.387839	-0.0419194	0.89708
gene13274	black	-0.838418	0.000656938	-0.824897	0.000958464	0.751668	0.00481585	0.803548	0.00163975	0.557757	0.0595177	0.58992	0.0434842	-0.35881	0.252055	-0.714434	0.00903848	0.340973	0.278089	0.35675	0.254986	-0.342811	0.275338	-0.662392	0.0189229	0.172892	0.591032	-0.488276	0.107271	0.0570843	0.860128	0.680655	0.0148353	-0.414367	0.180495	0.309185	0.328126	0.400041	0.197567	0.0162758	0.95996	0.218506	0.495064	-0.245299	0.442217	-0.139071	0.666427	-0.00623178	0.984665
gene13277	black	-0.481849	0.11268	-0.478453	0.115609	0.35678	0.254942	0.763662	0.00384351	0.303459	0.337628	0.604467	0.0373491	0.158822	0.622	-0.781951	0.00265648	0.0914062	0.777542	-0.13729	0.670487	-0.0104147	0.974374	-0.679348	0.0151039	-0.0432406	0.893852	-0.654988	0.0207949	-0.301842	0.340337	0.326937	0.299613	-0.605396	0.0369797	0.495651	0.10128	0.579495	0.0482975	-0.404125	0.192603	-0.376185	0.228122	0.021781	0.946432	-0.232778	0.466567	-0.145117	0.652716
gene13278	black	-0.697527	0.0116746	-0.688134	0.013365	0.540758	0.0694676	0.84675	0.000511648	0.734554	0.00651156	0.875463	0.000190722	-0.0633635	0.844898	-0.914695	3.08e-05	0.351562	0.262456	-0.00882604	0.978282	-0.0595063	0.854248	-0.683352	0.0142919	0.0429398	0.894587	-0.786034	0.00243488	-0.104893	0.745615	0.409083	0.186681	-0.734261	0.00654404	0.324875	0.302851	0.824723	0.000962938	-0.0925994	0.774704	-0.326078	0.30096	0.193493	0.546808	-0.24584	0.44118	0.180517	0.574503
gene13279	black	-0.436388	0.156105	-0.445284	0.146881	0.255781	0.422313	0.673849	0.0162737	0.622677	0.0305722	0.715718	0.00885828	0.146922	0.648641	-0.71161	0.00944441	-0.0533318	0.86925	-0.279639	0.378713	0.313669	0.32079	-0.598399	0.0398277	-0.269332	0.397255	-0.182349	0.570559	0.0010981	0.997298	0.656565	0.0203852	-0.805971	0.00154783	-0.253652	0.42632	0.72957	0.0070805	-0.179116	0.577526	-0.373873	0.231226	0.31612	0.316816	-0.397421	0.200793	-0.154183	0.632338
gene13294	black	-0.217515	0.497072	-0.212738	0.506797	0.127489	0.692959	0.405793	0.190597	0.0602341	0.852482	0.346623	0.269682	0.154532	0.631557	-0.401897	0.195301	-0.109301	0.735255	-0.122325	0.704892	0.0318264	0.921783	-0.432554	0.160192	-0.0341043	0.916202	-0.28075	0.376742	-0.084003	0.795207	-0.114703	0.722616	-0.357899	0.253348	0.56999	0.0530023	0.334536	0.287848	-0.318199	0.313469	-0.349812	0.265003	0.0483616	0.881355	-0.401023	0.196366	-0.381671	0.22086
gene13318	black	-0.761591	0.00399973	-0.776803	0.00295745	0.720984	0.00814729	0.796819	0.00191708	0.469972	0.123144	0.627271	0.0290129	-0.288932	0.362388	-0.70876	0.00986762	0.391821	0.207794	0.212291	0.507713	-0.374449	0.23045	-0.648216	0.022622	0.332561	0.290879	-0.456917	0.135358	0.252496	0.428504	0.766392	0.00364474	-0.592568	0.0423176	0.275903	0.385381	0.443326	0.148881	0.0262879	0.935367	0.0940288	0.771307	-0.254618	0.4245	-0.270738	0.3947	0.0965763	0.765263
gene13346	black	-0.692091	0.0126323	-0.678219	0.0153389	0.567798	0.0541311	0.642927	0.0241282	0.504839	0.0941348	0.654755	0.0208558	-0.303846	0.33698	-0.478509	0.115561	0.273456	0.389782	0.153986	0.632777	-0.492705	0.103646	-0.395954	0.202613	0.255685	0.422494	-0.23429	0.463595	0.401284	0.196048	0.387017	0.213919	-0.506527	0.0928602	0.226402	0.479202	0.408815	0.186998	0.0915338	0.777239	0.148823	0.644358	0.245058	0.442681	-0.454703	0.137505	-0.0295028	0.92748
gene13362	black	-0.395911	0.202666	-0.400151	0.197433	0.3351	0.286985	0.660204	0.0194626	0.288819	0.362584	0.353971	0.258972	0.0586977	0.85621	-0.671256	0.0168478	-0.24066	0.451167	0.178487	0.578886	0.0797146	0.80548	-0.760395	0.00409211	-0.312659	0.322434	-0.490914	0.105102	-0.148974	0.644018	0.164055	0.610412	-0.165516	0.607193	0.0458273	0.887537	0.250352	0.432567	-0.355065	0.257398	-0.242535	0.44754	0.0383886	0.905713	0.560225	0.0581603	-0.305151	0.334806
gene13369	black	-0.40933	0.186389	-0.410187	0.185378	0.406218	0.190089	0.517219	0.0850554	0.0760021	0.814397	0.205558	0.521572	-0.0914685	0.777394	-0.444702	0.147474	-0.163472	0.6117	0.281879	0.374744	-0.204144	0.524503	-0.594933	0.0412949	-0.111013	0.731244	-0.286791	0.366116	-0.0299814	0.926306	0.0906484	0.779346	-0.129865	0.687488	0.23294	0.46625	-0.0333368	0.918082	-0.213788	0.504653	-0.024183	0.940534	-0.397316	0.200922	0.0153671	0.962194	-0.399133	0.198682
gene13370	black	-0.502749	0.0957299	-0.529897	0.0763921	0.416389	0.178163	0.67592	0.0158256	0.553003	0.0621936	0.594438	0.0415076	-0.0690096	0.831245	-0.659411	0.0196611	-0.107374	0.73978	0.101386	0.753883	0.148902	0.644181	-0.710276	0.00964079	-0.108032	0.738235	-0.160628	0.617991	0.258915	0.416451	0.358147	0.252996	-0.493624	0.102904	-0.119941	0.710422	0.44367	0.148528	-0.107006	0.740644	-0.201362	0.530291	0.151411	0.638544	0.104299	0.747012	-0.25216	0.429139
gene13426	black	-0.371326	0.234673	-0.367939	0.239304	0.324325	0.303718	0.505768	0.0934323	-0.00401915	0.990109	0.256126	0.421668	-0.0638661	0.843681	-0.33519	0.286847	-0.286067	0.36738	0.216512	0.499108	-0.328806	0.296695	-0.51836	0.0842494	-0.0181838	0.955271	-0.172189	0.592564	0.243429	0.445815	-0.224392	0.483219	-0.0988399	0.759902	0.439146	0.153207	-0.0146402	0.963982	-0.282438	0.373756	-0.050163	0.876965	0.0425629	0.895508	-0.0413645	0.898436	-0.594814	0.0413458
gene13447	black	-0.337477	0.283365	-0.34867	0.266673	0.157013	0.626023	0.770782	0.00334162	0.478842	0.115271	0.72514	0.00761686	0.385261	0.216183	-0.864318	0.000287102	-0.115922	0.719773	-0.401701	0.19554	0.30443	0.336006	-0.787505	0.00235861	-0.383427	0.218565	-0.445898	0.146257	-0.299073	0.345004	0.600896	0.0387941	-0.802051	0.00169862	-0.147514	0.647306	0.774091	0.00312608	-0.483295	0.111448	-0.631663	0.0275765	0.441239	0.151031	0.0143394	0.964721	-0.124894	0.698947
gene13459	black	-0.199239	0.534727	-0.187362	0.559824	0.126729	0.694711	0.376775	0.227335	-0.17265	0.591558	0.086669	0.788835	0.0972717	0.763615	-0.165638	0.606923	-0.404301	0.19239	0.000205107	0.999495	-0.318743	0.312596	-0.38201	0.220416	-0.214587	0.503022	0.105622	0.743899	0.105791	0.7435	0.165416	0.607412	-0.0827358	0.798239	0.0363252	0.910763	-0.11796	0.715027	-0.391206	0.208573	0.035833	0.911968	0.166791	0.604386	-0.0254028	0.937539	-0.612885	0.0340958
gene13460	black	-0.208906	0.51466	-0.24799	0.437065	0.253194	0.427184	0.355373	0.256956	0.02467	0.939338	0.204776	0.523194	-0.007107	0.982511	-0.248378	0.436324	-0.0348597	0.914351	-0.0542014	0.867135	-0.155981	0.628323	-0.151962	0.637309	0.136619	0.672017	-0.178353	0.579176	0.283947	0.371098	0.168349	0.600965	-0.375613	0.228888	-0.105269	0.744729	0.0085487	0.978964	-0.0355894	0.912564	-0.0652526	0.840326	-0.221538	0.488945	-0.326736	0.299928	-0.0398685	0.902094
gene1347	black	-0.781775	0.00266638	-0.80612	0.00154229	0.681913	0.0145799	0.828234	0.000875746	0.74095	0.00583255	0.82823	0.00087584	-0.277147	0.383155	-0.780288	0.00275106	0.336402	0.284999	0.153113	0.634731	-0.0991806	0.759096	-0.689235	0.0131581	0.279081	0.379704	-0.322861	0.306033	0.354796	0.257784	0.624278	0.030022	-0.730478	0.00697417	0.177714	0.580558	0.649831	0.0221761	0.0765143	0.813165	-0.0345971	0.914994	0.03851	0.905416	-0.274909	0.387165	0.0377171	0.907356
gene13490	black	-0.839897	0.000629078	-0.84666	0.000513071	0.74254	0.0056723	0.918644	2.45e-05	0.636658	0.0260063	0.770107	0.0033869	-0.270507	0.395117	-0.840657	0.000615101	0.294271	0.35318	0.258684	0.416881	-0.274532	0.387843	-0.754405	0.00457924	0.209274	0.513903	-0.564225	0.0560068	0.153325	0.634257	0.483983	0.110865	-0.58753	0.0445563	0.341942	0.276637	0.525899	0.0790559	-0.0559924	0.862781	0.000393017	0.999033	-0.0465695	0.885726	-0.103359	0.749229	-0.0205899	0.949358
gene13505	black	-0.250826	0.431667	-0.226097	0.479812	0.207287	0.517997	0.428827	0.164228	0.181447	0.5725	0.191958	0.550057	0.0456921	0.887867	-0.429957	0.162998	-0.157228	0.625546	0.165467	0.607299	-0.195568	0.542434	-0.344983	0.272107	-0.363473	0.245493	-0.67894	0.0151884	-0.277608	0.382331	-0.147912	0.646408	0.04459	0.890557	-0.128286	0.691123	0.041943	0.897023	-0.221226	0.489573	-0.153095	0.634772	0.150117	0.641448	0.559391	0.0586169	0.00896435	0.977942
gene1352	black	-0.804368	0.00160818	-0.810073	0.00140127	0.788857	0.0022901	0.78368	0.00256087	0.605692	0.0368627	0.577589	0.0492161	-0.42646	0.166825	-0.704495	0.0105272	0.212444	0.507398	0.479013	0.115123	-0.391631	0.208035	-0.633185	0.027091	0.114239	0.723701	-0.588008	0.0443404	0.335796	0.285922	0.374483	0.230404	-0.358502	0.252491	0.00906135	0.977703	0.258198	0.417788	0.172859	0.591103	0.131504	0.683725	-0.279152	0.379579	0.00135633	0.996662	0.0612888	0.849925
gene13543	black	-0.785779	0.00244828	-0.795597	0.00197109	0.700013	0.0112552	0.946359	3.2e-06	0.629895	0.0281484	0.778997	0.00282615	-0.163762	0.611058	-0.933975	8.84e-06	0.223794	0.484415	0.172355	0.592201	-0.22453	0.482943	-0.865832	0.00027216	0.0390674	0.904053	-0.659869	0.0195463	0.111763	0.729487	0.646164	0.0231979	-0.676981	0.0155996	0.126733	0.694701	0.590246	0.0433392	-0.0923542	0.775287	-0.175416	0.58554	-0.0920113	0.776103	-0.0915152	0.777283	0.0280671	0.931001
gene13550	black	-0.587856	0.044409	-0.614035	0.0336676	0.520307	0.0828871	0.775893	0.00301322	0.436305	0.156193	0.671473	0.0167991	-0.0548439	0.865572	-0.707186	0.0101074	0.159058	0.621475	-0.0512692	0.874271	-0.20727	0.518032	-0.616414	0.0327939	0.119785	0.710784	-0.385667	0.215659	0.253968	0.425724	0.64706	0.0229453	-0.748603	0.00509176	-0.001292	0.99682	0.493518	0.102989	-0.0949025	0.769233	-0.176036	0.584194	-0.0100319	0.975315	-0.360536	0.249615	0.00534217	0.986854
gene13592	black	-0.330784	0.293624	-0.343061	0.274964	0.319148	0.311948	0.383075	0.219024	0.329534	0.295562	0.172686	0.59148	-0.119058	0.712472	-0.41786	0.176477	-0.0462591	0.886484	0.183255	0.568613	0.21805	0.495987	-0.479138	0.115015	-0.17208	0.592803	-0.126241	0.695836	0.0755843	0.815401	0.67388	0.0162668	-0.157304	0.625375	-0.267474	0.400645	0.231065	0.469947	0.0113881	0.971979	0.0427489	0.895053	-0.248265	0.436541	0.213503	0.505234	-0.0878847	0.785933
gene13593	black	-0.246565	0.439789	-0.259337	0.415665	0.201116	0.530806	0.37968	0.22348	0.0604226	0.852025	0.16534	0.607579	0.0241117	0.940709	-0.271236	0.393795	-0.116953	0.717371	-0.0205701	0.949407	-0.0800386	0.804703	-0.429632	0.163351	-0.0719355	0.824187	0.142998	0.65751	0.135219	0.675214	0.719262	0.00837482	-0.229043	0.47395	-0.186198	0.562311	0.118831	0.713002	-0.215183	0.50181	0.0820746	0.799823	0.0652197	0.840405	0.139023	0.666538	-0.248555	0.435986
gene13619	black	-0.62204	0.0307933	-0.616458	0.0327781	0.425235	0.168179	0.842548	0.000581418	0.744104	0.00551798	0.912374	3.51e-05	0.062128	0.847891	-0.902395	5.91e-05	0.186016	0.562698	-0.149315	0.643251	0.0646758	0.841721	-0.716043	0.00881311	-0.113517	0.725386	-0.586375	0.0450808	-0.124485	0.699892	0.434398	0.158217	-0.823192	0.001003	0.127835	0.692162	0.846641	0.000513378	-0.192122	0.54971	-0.420406	0.173585	0.375682	0.228796	-0.262336	0.410096	0.0334973	0.917688
gene1363	black	-0.829879	0.000837063	-0.837164	0.000681319	0.713935	0.0091093	0.889537	0.000107312	0.590491	0.0432308	0.786435	0.00241393	-0.270528	0.395081	-0.773063	0.00319187	0.210852	0.51066	0.200915	0.531224	-0.278075	0.381497	-0.762269	0.0039481	0.235111	0.461985	-0.351844	0.262046	0.354926	0.257597	0.508395	0.091463	-0.669535	0.0172368	0.405331	0.191152	0.55479	0.0611783	-0.0407847	0.899854	-0.0114209	0.971899	-0.0110009	0.972932	-0.432197	0.160576	-0.215844	0.500464
gene13655	black	-0.317106	0.315227	-0.309037	0.328371	0.14797	0.646277	0.612727	0.0341548	0.300621	0.342391	0.531437	0.075383	0.217029	0.498057	-0.558755	0.0589664	-0.0969899	0.764283	-0.22661	0.478788	0.0472179	0.884144	-0.410831	0.184621	-0.147348	0.64768	-0.438118	0.154283	-0.171241	0.594634	0.0657117	0.839215	-0.432147	0.160629	0.208692	0.515101	0.49251	0.103804	-0.411776	0.183512	-0.310261	0.326358	0.581825	0.0471903	0.0582885	0.857203	-0.185156	0.564538
gene13685	black	-0.237159	0.457977	-0.190773	0.552569	0.124678	0.699446	0.351051	0.263198	0.222164	0.487687	0.185019	0.564832	0.113236	0.726043	-0.397244	0.201012	-0.0101567	0.975008	-0.0602848	0.852359	0.00613991	0.984891	-0.211386	0.509565	-0.408744	0.187083	-0.562049	0.0571712	-0.533695	0.0739192	0.308829	0.328713	-0.135497	0.674578	-0.109806	0.734071	0.250887	0.431552	-0.197683	0.537988	-0.0981621	0.761506	0.0295294	0.927414	0.00499174	0.987716	0.059971	0.85312
gene13731	black	-0.530553	0.0759614	-0.547687	0.0652832	0.480024	0.114248	0.714428	0.00903933	0.218535	0.495005	0.424423	0.169081	-0.0736792	0.819986	-0.587187	0.0447115	-0.0090368	0.977763	0.0952031	0.76852	-0.21944	0.493177	-0.657547	0.0201332	0.0811199	0.80211	-0.280782	0.376685	0.25205	0.429347	0.629303	0.0283419	-0.404006	0.192747	0.154049	0.632638	0.306041	0.333325	-0.226426	0.479155	-0.00668966	0.983538	-0.0071709	0.982354	0.0264304	0.935017	-0.23784	0.456649
gene13747	black	-0.668454	0.0174847	-0.669071	0.0173429	0.510899	0.0896129	0.761401	0.00401427	0.54756	0.0653586	0.740656	0.00586246	-0.147731	0.646817	-0.658445	0.0199048	0.143101	0.657276	0.0825975	0.79857	-0.181432	0.572533	-0.685308	0.0139073	0.155494	0.62941	-0.194004	0.545731	0.254779	0.424198	0.420818	0.173119	-0.569571	0.0532164	0.351902	0.261962	0.575727	0.0501258	-0.144986	0.653011	-0.0569916	0.860353	0.355237	0.25715	-0.156908	0.626257	-0.229671	0.472707
gene13754	black	-0.592867	0.0421874	-0.570747	0.052616	0.485949	0.109209	0.738841	0.0060502	0.36027	0.249989	0.488123	0.107398	-0.0419939	0.896898	-0.70926	0.00979242	0.239649	0.453129	0.0549563	0.865299	-0.18311	0.568925	-0.507799	0.0919077	-0.000723922	0.998218	-0.771834	0.00327188	-0.303754	0.337135	0.507465	0.0921568	-0.398702	0.199211	0.352335	0.261334	0.4613	0.131174	-0.22888	0.474273	-0.0448427	0.88994	-0.0684328	0.832638	-0.0727883	0.822132	0.0718388	0.82442
gene13783	black	-0.486776	0.108518	-0.482611	0.11203	0.371406	0.234564	0.553313	0.0620163	0.506392	0.0929616	0.588094	0.0443015	-0.0926144	0.774668	-0.476659	0.117177	0.14594	0.650856	-0.0807104	0.803092	-0.147919	0.646394	-0.194691	0.544281	0.0209948	0.948363	-0.377856	0.225895	0.160935	0.617312	0.251189	0.430978	-0.588111	0.0442937	-0.098154	0.761525	0.425615	0.167758	0.0621126	0.847928	-0.0745467	0.817898	0.195804	0.541937	-0.553707	0.061792	0.0879096	0.785874
gene13790	black	-0.545948	0.0663167	-0.521255	0.0822286	0.404444	0.192219	0.747143	0.0052272	0.311951	0.323589	0.485829	0.10931	0.0095979	0.976383	-0.626401	0.0293039	-0.0809282	0.80257	0.0546923	0.865941	-0.27554	0.386033	-0.571085	0.0524444	-0.19859	0.536085	-0.50673	0.0927082	-0.109236	0.735407	0.341307	0.277588	-0.332327	0.29124	0.10607	0.742844	0.319377	0.31158	-0.327978	0.297985	-0.0580188	0.857858	0.263417	0.408099	0.0805957	0.803367	-0.232249	0.46761
gene13837	black	-0.829712	0.00084093	-0.834755	0.000730087	0.70024	0.0112173	0.881172	0.000152345	0.616331	0.032824	0.81381	0.00127728	-0.274878	0.387222	-0.751637	0.00481865	0.259373	0.415598	0.178604	0.578634	-0.312013	0.323489	-0.701	0.0110918	0.277675	0.382211	-0.35934	0.251304	0.357112	0.254468	0.479383	0.114803	-0.666774	0.0178749	0.40863	0.187217	0.577212	0.0493992	-0.0318112	0.92182	0.0135823	0.966583	0.116178	0.719177	-0.385653	0.215677	-0.149107	0.643718
gene13859	black	-0.455408	0.136819	-0.472245	0.121094	0.299683	0.343974	0.733439	0.00663571	0.419662	0.174426	0.698418	0.011523	0.116305	0.71888	-0.64672	0.0230409	-0.129978	0.687229	-0.208113	0.516294	0.0566489	0.861185	-0.576162	0.0499123	-0.0423652	0.895991	-0.237816	0.456695	0.24249	0.447626	0.242296	0.448	-0.705214	0.0104139	0.146737	0.649057	0.587767	0.044449	-0.281479	0.375451	-0.345196	0.271792	0.440659	0.151632	-0.36589	0.242132	-0.341456	0.277365
gene13895	black	-0.424685	0.168789	-0.415163	0.179574	0.319025	0.312144	0.508622	0.0912948	0.0849807	0.792868	0.347634	0.268193	-0.0454271	0.888514	-0.321589	0.308052	-0.101047	0.754684	-0.00270628	0.99334	-0.319399	0.311545	-0.453599	0.138583	0.0251001	0.938282	0.0669479	0.836226	0.224621	0.48276	0.432363	0.160397	-0.378724	0.224744	0.236343	0.459572	0.180388	0.574781	-0.221612	0.488798	0.0649497	0.841058	0.078041	0.809497	-0.462859	0.129705	-0.467922	0.125012
gene13901	black	-0.260277	0.413915	-0.261959	0.410795	0.203066	0.526744	0.53185	0.0751136	0.149508	0.642817	0.28083	0.376599	0.144028	0.655177	-0.541735	0.0688666	-0.260409	0.41367	0.0207089	0.949066	-0.0185057	0.954479	-0.69462	0.0121799	-0.346945	0.269208	-0.321028	0.308945	-0.0394558	0.903103	0.39977	0.1979	-0.216179	0.499784	-0.132521	0.68139	0.252562	0.42838	-0.344545	0.272757	-0.280832	0.376597	0.139116	0.666325	0.408799	0.187017	-0.263223	0.408458
gene13903	black	-0.458099	0.134221	-0.44339	0.148815	0.339001	0.281059	0.812233	0.00132853	0.210383	0.511623	0.515141	0.0865359	0.204021	0.52476	-0.804944	0.00158629	-0.111047	0.731165	-0.0627441	0.846398	-0.133042	0.680196	-0.773084	0.00319053	-0.253078	0.427403	-0.778526	0.002854	-0.3042	0.33639	0.264187	0.40668	-0.430169	0.162767	0.345252	0.271709	0.459322	0.133051	-0.512687	0.0883068	-0.399836	0.197819	0.135756	0.673987	0.112287	0.728262	-0.240102	0.452249
gene13922	black	-0.563376	0.0564593	-0.564747	0.0557302	0.517691	0.0847214	0.679582	0.0150555	0.0939028	0.771606	0.301785	0.340434	-0.124649	0.699512	-0.520504	0.0827499	0.100595	0.755753	0.153362	0.634174	-0.2453	0.442216	-0.501331	0.0968216	0.212729	0.506816	-0.411362	0.183997	0.0221784	0.945456	0.495584	0.101334	-0.280647	0.376925	0.553308	0.0620192	0.212565	0.50715	-0.256635	0.420713	0.153254	0.634414	-0.269494	0.396959	-0.169937	0.597487	-0.264484	0.406131
gene13959	black	-0.20333	0.526195	-0.213926	0.504372	0.124612	0.699598	0.548751	0.0646564	0.358943	0.251866	0.44006	0.152254	0.282628	0.373422	-0.691535	0.0127334	-0.200906	0.531243	-0.143078	0.657329	0.339655	0.280072	-0.600082	0.039129	-0.446586	0.145561	-0.583386	0.0464589	-0.391085	0.208726	0.0628129	0.846232	-0.422285	0.171468	-0.16184	0.615307	0.418451	0.175803	-0.344187	0.273288	-0.568845	0.0535895	0.0771708	0.811588	0.247037	0.438887	-0.0811003	0.802157
gene13966	black	-0.353317	0.259914	-0.364986	0.243387	0.211594	0.509138	0.670858	0.0169372	0.355799	0.256345	0.594499	0.0414815	0.226363	0.47928	-0.657873	0.0200501	-0.0449186	0.889755	-0.350825	0.263526	0.162215	0.614477	-0.480764	0.113611	-0.123122	0.703045	-0.410786	0.184673	0.0179391	0.955872	0.524882	0.0797437	-0.720727	0.00818092	0.0177702	0.956287	0.660749	0.0193273	-0.298031	0.34677	-0.395651	0.20299	0.327945	0.298036	-0.376226	0.228068	-0.115819	0.720013
gene13978	black	-0.203563	0.52571	-0.190584	0.552969	0.0524282	0.871449	0.548674	0.0647015	0.323379	0.305212	0.467504	0.125395	0.389536	0.210695	-0.665594	0.0181529	0.0158895	0.96091	-0.428268	0.164839	0.283506	0.371875	-0.387613	0.213153	-0.394804	0.204046	-0.646042	0.0232326	-0.64029	0.0249057	0.489203	0.106506	-0.597262	0.0403051	-0.124246	0.700446	0.601373	0.0385987	-0.404823	0.191762	-0.484105	0.110761	0.199756	0.533645	-0.123502	0.702166	0.123278	0.702685
gene13997	black	-0.646954	0.0229751	-0.634118	0.0267963	0.544961	0.0669083	0.639375	0.0251796	0.645777	0.0233077	0.619142	0.0318126	-0.229163	0.473714	-0.618515	0.0320361	0.405675	0.19074	0.0795214	0.805943	-0.224418	0.483167	-0.334592	0.287762	0.08762	0.786565	-0.56341	0.0564409	0.0489304	0.879969	0.658799	0.0198152	-0.543945	0.0675207	-0.0954335	0.767973	0.531332	0.0754516	0.149543	0.64274	0.0631064	0.845521	0.0435231	0.893163	-0.280155	0.377798	0.35353	0.259607
gene14028	black	-0.744996	0.0054314	-0.717698	0.00858573	0.611222	0.0347218	0.803878	0.00162698	0.638398	0.0254748	0.668501	0.0174738	-0.20267	0.527566	-0.786046	0.00243428	0.218318	0.495445	0.240362	0.451746	-0.277562	0.382412	-0.695279	0.0120639	-0.0965603	0.765301	-0.63928	0.0252084	-0.0853335	0.792025	0.50538	0.0937254	-0.430631	0.162266	0.105231	0.744818	0.505268	0.0938099	-0.0660954	0.838287	-0.0254442	0.937437	0.0767437	0.812614	0.0454542	0.888448	0.045936	0.887272
gene14041	black	-0.243408	0.445855	-0.254607	0.424522	0.152983	0.635022	0.628072	0.0287471	0.0335227	0.917626	0.266609	0.402228	0.292359	0.356463	-0.610267	0.0350848	-0.295818	0.350535	-0.129504	0.688318	0.204204	0.524379	-0.76709	0.00359523	-0.27858	0.380598	-0.273973	0.388849	-0.245845	0.44117	0.535015	0.0730727	-0.280528	0.377135	0.181815	0.571709	0.345769	0.270944	-0.610134	0.0351358	-0.299461	0.344349	0.131283	0.68423	0.413007	0.182075	-0.456656	0.13561
gene14048	black	-0.39296	0.206358	-0.388265	0.212318	0.362306	0.247126	0.548958	0.0645352	0.106743	0.741263	0.35453	0.258166	0.00389002	0.990427	-0.47189	0.121413	0.113118	0.726319	-0.0300236	0.926203	-0.421602	0.172235	-0.351917	0.261939	0.0289883	0.928742	-0.564536	0.055842	0.0156078	0.961603	0.365871	0.242159	-0.410547	0.184954	0.100972	0.754862	0.213715	0.504801	-0.14565	0.651511	-0.109115	0.735692	-0.0982339	0.761336	-0.289244	0.361847	0.0668043	0.836573
gene14049	black	-0.335694	0.286078	-0.331619	0.292333	0.22026	0.491521	0.726527	0.0074458	0.156585	0.626978	0.527783	0.0777932	0.30662	0.332365	-0.734468	0.00652107	-0.115863	0.719911	-0.248414	0.436257	-0.0383017	0.905926	-0.610757	0.0348982	-0.207357	0.517853	-0.747817	0.00516439	-0.28979	0.3609	0.109748	0.734208	-0.563884	0.0561883	0.355081	0.257374	0.492296	0.103977	-0.502802	0.0956888	-0.532837	0.0744734	0.1559	0.628504	-0.197359	0.538668	-0.205975	0.520709
gene14110	black	-0.590405	0.0432687	-0.612289	0.0343192	0.583117	0.0465847	0.670015	0.0171277	0.409283	0.186445	0.412705	0.182427	-0.232511	0.467094	-0.590087	0.0434097	0.00262332	0.993544	0.287765	0.364417	-0.0953598	0.768148	-0.551629	0.0629823	0.0179944	0.955736	-0.364647	0.243857	0.228076	0.47587	0.36414	0.244563	-0.35047	0.264044	-0.0429178	0.894641	0.178148	0.579618	0.0101265	0.975083	0.0525236	0.871217	-0.332041	0.291681	-0.0549637	0.865281	-0.146353	0.649924
gene14122	black	-0.734687	0.00649682	-0.737089	0.00623572	0.641579	0.0245233	0.802658	0.00167456	0.558978	0.0588436	0.751081	0.00486783	-0.243189	0.446278	-0.738222	0.00611522	0.174817	0.586841	0.27993	0.378197	-0.36396	0.244813	-0.778282	0.00286843	0.154009	0.632727	-0.44573	0.146428	0.261479	0.411684	0.165683	0.606825	-0.513351	0.0878258	0.381743	0.220766	0.4463	0.145851	-0.0569269	0.86051	-0.118785	0.713109	0.0826258	0.798503	-0.0937617	0.771942	-0.142053	0.659652
gene14131	black	-0.432422	0.160333	-0.435147	0.15742	0.289604	0.361222	0.682362	0.0144896	0.48702	0.108315	0.651929	0.0216063	0.121157	0.707598	-0.71477	0.00899104	-0.0296577	0.9271	-0.0953686	0.768127	0.00697779	0.982829	-0.765871	0.00368211	-0.236503	0.459259	-0.289085	0.362122	-0.0648852	0.841214	0.515388	0.0863594	-0.570081	0.0529558	-0.113694	0.724972	0.565724	0.0552146	-0.288002	0.364004	-0.353035	0.260321	0.384095	0.217696	0.179054	0.57766	-0.113153	0.726236
gene14141	black	-0.524849	0.0797659	-0.497624	0.0997163	0.38302	0.219095	0.477821	0.116161	0.403626	0.193205	0.588914	0.0439332	-0.163707	0.61118	-0.440483	0.151815	0.432572	0.160172	0.00505008	0.987572	-0.283665	0.371595	-0.309138	0.328203	0.327575	0.298614	-0.373055	0.232329	0.0659423	0.838657	0.259467	0.415422	-0.460759	0.131685	0.672976	0.0164653	0.587627	0.0445122	0.00346798	0.991466	-0.0184202	0.954689	0.237732	0.456861	-0.524141	0.0802469	0.0813324	0.801601
gene1416	black	-0.293962	0.353709	-0.327146	0.299285	0.198444	0.536391	0.73641	0.00630866	0.254681	0.424381	0.50009	0.0977847	0.316163	0.316747	-0.758506	0.00424128	-0.310482	0.325994	-0.227697	0.476624	0.316579	0.316076	-0.822428	0.00102345	-0.308398	0.329423	-0.31811	0.313612	-0.0752475	0.816211	0.482701	0.111953	-0.583429	0.046439	-0.0547232	0.865866	0.505425	0.093691	-0.510683	0.0897715	-0.510472	0.0899267	0.17976	0.576135	0.174906	0.586647	-0.383482	0.218494
gene14168	black	-0.193568	0.546652	-0.190841	0.552424	0.202521	0.527876	0.376296	0.227974	-0.138775	0.667103	0.0209752	0.948412	0.0303978	0.925285	-0.272567	0.391386	-0.352679	0.260836	0.21562	0.50092	-0.317948	0.313873	-0.540851	0.0694105	-0.245231	0.442348	-0.172389	0.592128	0.0823776	0.799097	0.104991	0.745385	0.0993934	0.758592	-0.0176216	0.956652	-0.16008	0.619207	-0.322159	0.307146	-0.0409792	0.899378	-0.0132988	0.96728	0.496547	0.100569	-0.410119	0.185458
gene14169	black	-0.127126	0.693794	-0.140094	0.664101	0.152588	0.635906	0.286182	0.36718	0.010276	0.974715	0.0668633	0.836431	0.0396379	0.902658	-0.184229	0.566525	-0.204359	0.524057	0.0439212	0.89219	-0.222537	0.486938	-0.114037	0.724172	-0.199259	0.534685	-0.235511	0.461201	0.00151097	0.996282	0.00460473	0.988668	-0.0777747	0.810137	-0.443063	0.149151	-0.205954	0.520752	-0.120069	0.710125	-0.00533201	0.986879	-0.0381063	0.906404	0.232777	0.466571	-0.0223933	0.944928
gene14173	black	-0.824126	0.0009784	-0.830003	0.000834206	0.731622	0.00684193	0.771086	0.00332133	0.576388	0.0498014	0.675026	0.0160178	-0.40146	0.195834	-0.637459	0.0257604	0.279865	0.378311	0.345059	0.271994	-0.274126	0.388574	-0.653769	0.0211155	0.358146	0.252997	-0.23632	0.459616	0.404329	0.192357	0.429298	0.163714	-0.481817	0.112707	0.505474	0.0936541	0.448314	0.143822	0.0631587	0.845394	0.177405	0.581227	-0.0757128	0.815092	-0.314117	0.32006	-0.20053	0.532028
gene14179	black	-0.571908	0.0520281	-0.592198	0.0424795	0.488063	0.107448	0.752155	0.00477315	0.692595	0.0125412	0.737053	0.00623957	-0.0564056	0.861777	-0.853536	0.000412887	0.118682	0.713347	0.0700679	0.828691	0.101933	0.752593	-0.818858	0.00112337	-0.117388	0.716358	-0.488844	0.106802	0.101635	0.753297	0.53357	0.0740002	-0.652714	0.0213959	-0.1218	0.706108	0.654718	0.0208654	-0.0435108	0.893192	-0.363293	0.245744	0.0515726	0.873532	0.0542863	0.866928	0.0616896	0.848953
gene14185	black	-0.478526	0.115547	-0.483999	0.110851	0.371666	0.234211	0.410028	0.185565	0.425741	0.167619	0.568479	0.0537784	-0.239862	0.452715	-0.262688	0.409445	0.327839	0.298202	-0.0243239	0.940188	-0.286267	0.367031	-0.123349	0.702521	0.428393	0.164702	-0.00188168	0.995369	0.512157	0.0886928	0.298385	0.34617	-0.517531	0.0848348	0.249236	0.434689	0.43917	0.153182	0.162131	0.614663	0.127999	0.691783	0.373894	0.231197	-0.571218	0.0523769	0.0597857	0.85357
gene14190	black	-0.114927	0.722094	-0.122481	0.70453	0.0404578	0.900653	0.473413	0.120049	0.271673	0.393004	0.319494	0.311394	0.313135	0.321659	-0.545081	0.0668361	-0.358051	0.253132	-0.173915	0.588804	0.234597	0.462992	-0.465966	0.126812	-0.594008	0.0416927	-0.429418	0.163583	-0.328941	0.296484	0.106068	0.742849	-0.323147	0.30558	-0.553504	0.0619074	0.221795	0.48843	-0.347645	0.268177	-0.46379	0.128834	0.21685	0.49842	0.37973	0.223414	-0.103297	0.749374
gene14235	black	-0.476479	0.117335	-0.453814	0.138373	0.387332	0.213514	0.424579	0.168907	0.0976275	0.762772	0.269274	0.39736	-0.213083	0.506093	-0.252015	0.429413	0.118201	0.714466	0.198446	0.536388	-0.308797	0.328765	-0.290184	0.360217	0.278064	0.381518	-0.131717	0.683234	0.119185	0.712179	0.0930254	0.773691	-0.12812	0.691504	0.747413	0.00520199	0.161435	0.616204	-0.124291	0.70034	0.233414	0.465317	-0.0274272	0.932571	-0.359273	0.251398	-0.35661	0.255185
gene1425	black	-0.560243	0.0581509	-0.557908	0.0594338	0.456659	0.135607	0.793755	0.00205466	0.540353	0.0697176	0.64034	0.0248908	0.0480003	0.882236	-0.877078	0.000179176	0.140699	0.662727	-0.037206	0.908607	0.0441916	0.89153	-0.711496	0.00946107	-0.184952	0.564975	-0.7652	0.00373059	-0.199893	0.533358	0.61616	0.0328865	-0.622848	0.0305132	0.022979	0.94349	0.649173	0.022357	-0.184724	0.565463	-0.341949	0.276627	-0.0450549	0.889422	-0.0900094	0.780868	0.0989659	0.759604
gene14260	black	-0.766429	0.00364214	-0.750792	0.00489357	0.625565	0.029585	0.755565	0.00448162	0.638623	0.0254064	0.811724	0.0013454	-0.278389	0.380938	-0.683605	0.0142417	0.449313	0.142821	0.157583	0.624755	-0.390141	0.209924	-0.492503	0.103809	0.341193	0.277759	-0.589969	0.0434622	0.183236	0.568655	0.212449	0.50739	-0.578385	0.0488312	0.567774	0.0541437	0.626705	0.0292018	0.0429825	0.894483	-0.019293	0.952545	0.242908	0.446819	-0.37091	0.235239	0.12451	0.699835
gene14266	black	-0.284666	0.369835	-0.289902	0.360706	0.100797	0.755275	0.551433	0.0630951	0.472885	0.120521	0.667144	0.0177885	0.224343	0.483317	-0.552083	0.0627205	-0.0665015	0.837305	-0.312142	0.323278	0.1742	0.588182	-0.420631	0.17333	-0.170563	0.596116	-0.208139	0.51624	-0.0799282	0.804968	0.109203	0.735487	-0.625863	0.0294845	-0.034328	0.915653	0.591293	0.0428766	-0.292276	0.356606	-0.413582	0.181406	0.653331	0.0212316	-0.101534	0.753535	-0.124823	0.69911
gene14310	black	-0.320532	0.309736	-0.303124	0.338188	0.21752	0.497061	0.587417	0.0446071	0.0784937	0.80841	0.282135	0.374292	0.208469	0.51556	-0.553344	0.061999	-0.0908215	0.778934	-0.152251	0.636662	0.0203701	0.949898	-0.421858	0.171948	-0.2321	0.467905	-0.56456	0.0558293	-0.451015	0.141128	0.337764	0.28293	-0.34998	0.264757	0.254173	0.425339	0.291669	0.357651	-0.437217	0.155231	-0.196407	0.540667	-0.10176	0.753	-0.190788	0.552536	-0.223219	0.485569
gene1434	black	-0.673811	0.016282	-0.691824	0.0126808	0.565461	0.0553532	0.868485	0.000247442	0.59122	0.0429087	0.762975	0.00389483	-0.0807697	0.80295	-0.821862	0.00103882	0.0903135	0.780144	0.0315524	0.922454	-0.13692	0.671329	-0.796001	0.00195311	-0.0106462	0.973804	-0.385215	0.216244	0.248616	0.435871	0.681149	0.0147346	-0.724028	0.00775624	-0.0554858	0.864012	0.58932	0.0437516	-0.121848	0.705996	-0.201568	0.529862	0.134099	0.677776	-0.142335	0.659014	-0.083502	0.796405
gene14349	black	-0.301111	0.341566	-0.34359	0.274178	0.294671	0.352494	0.379886	0.223207	0.107973	0.738373	0.27902	0.379813	-0.112193	0.728482	-0.229923	0.472206	-0.0923976	0.775184	0.0522976	0.871767	0.0114559	0.971813	-0.307218	0.331373	0.281476	0.375457	0.16288	0.613008	0.508461	0.0914145	0.112064	0.728783	-0.335489	0.28639	0.266101	0.40316	0.125147	0.698363	-0.0571431	0.859985	0.0257055	0.936796	-0.0663505	0.83767	-0.336471	0.284894	-0.396348	0.202123
gene14355	black	-0.887003	0.000119669	-0.895758	8.12e-05	0.846515	0.000515376	0.768229	0.00351548	0.659127	0.0197325	0.758988	0.00420282	-0.506559	0.0928363	-0.689817	0.0130496	0.599577	0.0393378	0.393591	0.205565	-0.466641	0.126189	-0.532073	0.0749688	0.573678	0.05114	-0.582014	0.0471014	0.407565	0.188482	0.343013	0.275037	-0.559992	0.0582876	0.587735	0.0444635	0.500293	0.0976269	0.261101	0.412386	0.153136	0.63468	-0.234143	0.463884	-0.430527	0.162379	0.223483	0.485039
gene14357	black	-0.532907	0.0744281	-0.538416	0.0709229	0.379928	0.223152	0.909789	4.04e-05	0.336948	0.284168	0.628177	0.0287123	0.192753	0.548374	-0.84773	0.000496361	-0.192922	0.548017	-0.115375	0.721049	0.021621	0.946825	-0.885852	0.000125638	-0.244669	0.443428	-0.440568	0.151726	-0.125113	0.698441	0.540864	0.069402	-0.60023	0.0390678	0.156785	0.626531	0.534793	0.0732147	-0.529014	0.076975	-0.338406	0.281958	0.23839	0.455578	0.0679377	0.833834	-0.414436	0.180415
gene14367	black	-0.426657	0.166608	-0.440021	0.152295	0.266439	0.402541	0.709234	0.00979632	0.352398	0.261243	0.705776	0.0103258	0.182067	0.571166	-0.662302	0.0189449	0.0829671	0.797686	-0.28619	0.367167	0.024283	0.940288	-0.564124	0.0560609	0.0902997	0.780176	-0.31475	0.319034	-0.0524251	0.871457	0.312816	0.322179	-0.736918	0.00625402	0.399379	0.198379	0.6399	0.0250222	-0.37758	0.226263	-0.35767	0.253674	0.385005	0.216515	-0.319509	0.31137	-0.18186	0.571611
gene14382	black	-0.237196	0.457905	-0.246982	0.438992	0.193468	0.546861	0.590798	0.0430949	-0.079244	0.806609	0.30359	0.337409	0.253578	0.426461	-0.558634	0.0590331	-0.251046	0.43125	-0.0686169	0.832194	-0.114163	0.723878	-0.694877	0.0121344	-0.158645	0.622394	-0.436841	0.155627	-0.19071	0.552703	0.0185554	0.954357	-0.310281	0.326325	0.410881	0.184562	0.178937	0.577913	-0.548417	0.0648526	-0.407245	0.188863	-0.0328341	0.919313	0.103406	0.749117	-0.428222	0.164889
gene14386	black	-0.281826	0.374837	-0.298972	0.345175	0.200555	0.531977	0.6173	0.0324727	0.209683	0.513062	0.324059	0.304138	0.221249	0.489528	-0.572817	0.0515708	-0.33781	0.28286	-0.157835	0.624194	0.226694	0.478621	-0.531673	0.0752288	-0.38966	0.210536	-0.264309	0.406453	-0.144661	0.653747	0.452536	0.139626	-0.435862	0.156661	-0.305477	0.334262	0.249987	0.433262	-0.380386	0.222548	-0.254073	0.425526	0.00529602	0.986967	0.0181976	0.955236	-0.341708	0.276988
gene14392	black	-0.626662	0.0292164	-0.631338	0.027681	0.536592	0.0720707	0.785847	0.00244473	0.401542	0.195734	0.642728	0.0241862	-0.116353	0.718769	-0.708917	0.00984393	-0.0359249	0.911743	0.207359	0.517849	-0.252596	0.428315	-0.789087	0.00227861	0.0298526	0.926622	-0.42568	0.167686	0.210215	0.511968	0.0573039	0.859594	-0.455281	0.136942	0.408398	0.187493	0.375449	0.229107	-0.205785	0.521103	-0.206359	0.519915	0.0706318	0.827331	-0.0854867	0.791659	-0.34828	0.267245
gene14459	black	-0.769925	0.00339925	-0.772415	0.00323389	0.689422	0.0131231	0.720833	0.00816706	0.736135	0.00633845	0.660721	0.0193343	-0.383171	0.218899	-0.677925	0.0154005	0.226064	0.479878	0.343579	0.274194	-0.203954	0.524898	-0.669982	0.0171352	0.0559007	0.863003	-0.280108	0.37788	0.373081	0.232294	0.668623	0.0174459	-0.480552	0.113793	-0.130231	0.686647	0.460449	0.131979	0.195624	0.542316	0.109511	0.734764	-0.0450149	0.88952	-0.0851438	0.792479	0.0263173	0.935295
gene14480	black	-0.891804	9.71e-05	-0.894693	8.53e-05	0.804639	0.00159783	0.760449	0.0040879	0.753817	0.00462931	0.814542	0.00125399	-0.4856	0.109502	-0.702908	0.0107808	0.545251	0.0667338	0.346637	0.269662	-0.391507	0.208192	-0.664497	0.018414	0.44306	0.149153	-0.337093	0.283948	0.460849	0.1316	0.645703	0.0233289	-0.625463	0.0296195	0.386329	0.214804	0.614891	0.0333512	0.259505	0.415352	0.14337	0.656669	-0.0740194	0.819167	-0.404884	0.191689	0.141092	0.661835
gene14487	black	-0.901425	6.2e-05	-0.906474	4.81e-05	0.865759	0.000272865	0.803403	0.00164538	0.670253	0.0170738	0.747456	0.00519799	-0.48318	0.111545	-0.744502	0.00547922	0.609999	0.0351873	0.380229	0.222756	-0.494867	0.101906	-0.571768	0.0520987	0.477657	0.116303	-0.659046	0.019753	0.31666	0.315946	0.533395	0.0741129	-0.584759	0.0458222	0.418258	0.176023	0.499591	0.0981731	0.252943	0.427659	0.149998	0.641717	-0.306345	0.332821	-0.382698	0.219517	0.305765	0.333784
gene14528	black	-0.488673	0.106943	-0.508318	0.0915209	0.424592	0.168893	0.730143	0.00701327	0.486105	0.109079	0.595632	0.0409959	0.0614064	0.84964	-0.817208	0.00117201	0.0306787	0.924596	-0.0190529	0.953135	0.118518	0.713729	-0.785726	0.00245111	-0.20204	0.528878	-0.4947	0.10204	-0.115214	0.721423	0.594095	0.0416554	-0.647396	0.022851	-0.111123	0.730986	0.516898	0.0852827	-0.182289	0.570689	-0.372646	0.232883	-0.194996	0.543637	-0.0829173	0.797805	-0.0359309	0.911728
gene14576	black	-0.137994	0.668881	-0.125843	0.696755	0.109248	0.73538	0.373488	0.231745	-0.164222	0.610045	0.0680289	0.833614	0.150966	0.639544	-0.218573	0.494929	-0.269075	0.397723	-0.0614085	0.849635	-0.34444	0.272913	-0.1198	0.71075	-0.195745	0.542061	-0.450078	0.142058	-0.0828211	0.798035	-0.133814	0.678428	-0.0612295	0.850069	-0.00571765	0.98593	-0.117705	0.71562	-0.330553	0.293981	-0.0814955	0.80121	0.124787	0.699195	0.0356706	0.912366	-0.203012	0.526856
gene14583	black	-0.704252	0.0105659	-0.701562	0.0109995	0.558387	0.0591691	0.882953	0.000141706	0.669151	0.0173246	0.797542	0.00188569	-0.084129	0.794905	-0.844415	0.000549561	0.0671493	0.835739	0.0431211	0.894144	-0.147371	0.647628	-0.723834	0.0077807	-0.123178	0.702917	-0.546374	0.0660626	0.143494	0.656388	0.495352	0.101519	-0.68713	0.0135559	-0.0506383	0.875807	0.617665	0.0323413	-0.10579	0.743503	-0.222293	0.487428	0.225048	0.481907	-0.204414	0.523944	-0.0681751	0.833261
gene14599	black	-0.267883	0.399898	-0.270804	0.394578	0.231223	0.469634	0.313374	0.321268	0.247312	0.43836	0.213668	0.504897	-0.0279302	0.931337	-0.343313	0.27459	0.236661	0.45895	-0.0428581	0.894787	0.189497	0.555278	-0.0969038	0.764487	0.0933756	0.772859	-0.391612	0.208059	-0.245331	0.442157	0.340322	0.279068	-0.273199	0.390246	0.182238	0.570798	0.302082	0.339935	-0.0254306	0.937471	0.0115858	0.971493	-0.241696	0.449161	-0.221989	0.488038	0.1616	0.615837
gene14614	black	-0.80562	0.00156088	-0.800722	0.0017522	0.693642	0.0123533	0.800733	0.00175175	0.80148	0.00172148	0.869277	0.000240413	-0.318593	0.312836	-0.788191	0.00232366	0.332011	0.291727	0.235677	0.460875	-0.335304	0.286672	-0.661499	0.0191418	0.116531	0.718354	-0.551278	0.0631849	0.31554	0.317754	0.365615	0.242513	-0.66956	0.0172312	0.0883549	0.784811	0.612588	0.0342069	0.173538	0.589623	-0.113867	0.724568	0.0986609	0.760325	-0.33892	0.281181	0.141584	0.660717
gene14615	black	-0.498231	0.0992383	-0.492762	0.103599	0.406609	0.189622	0.792921	0.0020934	0.206926	0.518742	0.415001	0.179762	0.108716	0.736628	-0.754653	0.00455828	-0.237013	0.458264	0.0496214	0.878285	-0.0191644	0.952861	-0.820025	0.00108991	-0.310029	0.326739	-0.526281	0.0787987	-0.185347	0.564131	0.423543	0.17006	-0.399405	0.198347	0.196907	0.539617	0.326072	0.300969	-0.435745	0.156786	-0.256922	0.420174	-0.168014	0.601701	-0.034093	0.916229	-0.45165	0.1405
gene14634	black	-0.746268	0.00530971	-0.73536	0.00642285	0.705794	0.010323	0.791483	0.00216147	0.407095	0.189042	0.579072	0.0485001	-0.281352	0.375675	-0.687301	0.0135232	0.330367	0.294268	0.304095	0.336565	-0.603431	0.0377646	-0.52217	0.0815969	0.212096	0.508112	-0.810745	0.00137831	0.0775153	0.81076	0.253769	0.4261	-0.397024	0.201284	0.344573	0.272716	0.276392	0.384505	-0.0108818	0.973225	0.0594861	0.854297	-0.174583	0.587349	-0.129528	0.688264	0.155014	0.63048
gene14635	black	-0.683337	0.0142949	-0.664916	0.0183141	0.588871	0.0439522	0.704256	0.0105651	0.394516	0.204407	0.492222	0.104037	-0.230701	0.470666	-0.645146	0.0234876	0.283403	0.372056	0.302279	0.339604	-0.267603	0.40041	-0.659389	0.0196667	0.169493	0.598457	-0.492561	0.103763	-0.110228	0.733083	0.445316	0.146848	-0.257142	0.419763	0.57724	0.0493859	0.38556	0.215797	-0.157924	0.623995	0.119384	0.711716	-0.0914132	0.777526	0.116465	0.718507	-0.0869457	0.788174
gene14656	black	-0.360833	0.249195	-0.359113	0.251625	0.186773	0.561081	0.681707	0.0146216	0.242071	0.448435	0.543075	0.0680482	0.243441	0.445792	-0.571582	0.0521925	-0.2467	0.439532	-0.323285	0.305361	0.00466923	0.98851	-0.531089	0.0756105	-0.252102	0.429248	-0.182915	0.569343	0.0368437	0.909494	0.484362	0.110544	-0.648786	0.0224639	-0.036525	0.910274	0.485418	0.109655	-0.413656	0.18132	-0.303358	0.337797	0.414352	0.180513	-0.396942	0.201385	-0.409214	0.186526
gene14678	black	-0.28648	0.366658	-0.293296	0.354852	0.142519	0.658596	0.729458	0.00709372	0.0575035	0.859109	0.405122	0.191403	0.39317	0.206094	-0.699491	0.0113423	-0.341504	0.277293	-0.291019	0.358774	0.245036	0.442723	-0.812893	0.00130687	-0.330605	0.2939	-0.272679	0.391184	-0.32709	0.299373	0.527959	0.0776759	-0.518523	0.0841348	0.280424	0.37732	0.462681	0.129872	-0.706706	0.0101814	-0.429245	0.163772	0.134345	0.677213	-0.0163403	0.959802	-0.599207	0.0394914
gene14694	black	-0.651046	0.0218449	-0.63322	0.0270797	0.52904	0.0769583	0.719724	0.00831338	0.540529	0.0696089	0.699033	0.0114192	-0.166231	0.605617	-0.704502	0.0105261	0.206913	0.518769	0.14087	0.662337	-0.270738	0.394698	-0.607418	0.0361845	0.0753193	0.816039	-0.62488	0.0298172	0.159772	0.61989	0.190029	0.554147	-0.505365	0.0937366	0.410987	0.184436	0.584444	0.0459679	-0.0325083	0.920112	-0.189286	0.555727	0.164381	0.609693	-0.298154	0.346562	-0.0279347	0.931326
gene14695	black	-0.596572	0.0405964	-0.59529	0.0411419	0.40072	0.196736	0.756556	0.00439951	0.557817	0.0594843	0.754302	0.00458801	0.00494768	0.987824	-0.705515	0.0103666	0.0849558	0.792928	-0.125666	0.697163	0.0795764	0.805811	-0.665575	0.0181574	0.02021	0.950291	-0.184337	0.566293	0.0845518	0.793894	0.566193	0.0549681	-0.721169	0.00812303	0.303831	0.337006	0.724584	0.00768627	-0.223869	0.484266	-0.194366	0.544966	0.326901	0.299669	-0.425359	0.168041	-0.28185	0.374795
gene14700	black	-0.482815	0.111856	-0.478417	0.115641	0.291282	0.358319	0.760595	0.00407657	0.45088	0.141262	0.729052	0.00714175	0.145913	0.650918	-0.730227	0.00700352	-0.12608	0.696207	-0.152434	0.636252	0.0615647	0.849256	-0.714417	0.00904082	-0.152906	0.635195	-0.356351	0.255556	0.00754314	0.981438	0.14722	0.647968	-0.631715	0.0275599	0.329864	0.295049	0.647675	0.0227728	-0.37493	0.229803	-0.418913	0.175277	0.468603	0.12439	-0.227584	0.476848	-0.391316	0.208434
gene14705	black	-0.575901	0.0500402	-0.581237	0.0474681	0.40897	0.186814	0.82814	0.00087801	0.50122	0.0969076	0.73939	0.00599296	0.0835911	0.796192	-0.843858	0.000558919	0.0903729	0.780002	-0.114238	0.723703	0.153051	0.63487	-0.813847	0.00127608	0.00749079	0.981567	-0.439249	0.153099	-0.056495	0.861559	0.534151	0.0736262	-0.689799	0.0130529	0.471834	0.121463	0.783122	0.00259143	-0.341926	0.276661	-0.344859	0.272291	0.225762	0.48048	-0.192343	0.549242	-0.242676	0.447267
gene14753	black	-0.295652	0.350819	-0.289529	0.361352	0.103014	0.750041	0.664765	0.0183501	0.467384	0.125505	0.750508	0.00491893	0.368881	0.23801	-0.762875	0.00390232	-0.0484109	0.881235	-0.462479	0.130062	0.171877	0.593244	-0.563877	0.0561918	-0.338748	0.28144	-0.5658	0.0551748	-0.248083	0.436887	0.297376	0.347883	-0.833856	0.000748962	-0.0374301	0.908059	0.791517	0.00215984	-0.360728	0.249343	-0.69101	0.0128294	0.503931	0.0948258	-0.389072	0.211286	-0.0272873	0.932914
gene14754	black	-0.435405	0.157146	-0.446655	0.145491	0.287428	0.365005	0.808102	0.00147028	0.369134	0.237664	0.617952	0.032238	0.255003	0.423777	-0.859304	0.000341195	-0.0843103	0.794471	-0.20058	0.531923	0.295094	0.35177	-0.854702	0.000397535	-0.196302	0.540888	-0.47904	0.1151	-0.270459	0.395206	0.529785	0.0764664	-0.63452	0.0266702	0.31415	0.320007	0.691584	0.0127245	-0.508488	0.0913943	-0.467029	0.125831	0.156722	0.626672	0.0162321	0.960068	-0.307704	0.33057
gene14772	black	-0.703538	0.0106796	-0.727552	0.00732125	0.662417	0.0189168	0.734293	0.0065405	0.351731	0.262209	0.615044	0.0332951	-0.284631	0.369898	-0.58923	0.0437917	0.316243	0.316619	0.196564	0.540337	-0.409698	0.185954	-0.631098	0.0277582	0.473332	0.120122	-0.236951	0.458384	0.450122	0.142015	0.539938	0.0699748	-0.568886	0.0535686	0.51398	0.0873709	0.393337	0.205885	-0.0175715	0.956775	0.0867952	0.788533	-0.130494	0.686042	-0.363023	0.246122	-0.109579	0.734603
gene14791	black	-0.634967	0.0265304	-0.626206	0.0293692	0.570211	0.0528892	0.659041	0.0197543	0.680142	0.0149403	0.694298	0.0122368	-0.223857	0.48429	-0.711055	0.0095257	0.421881	0.171922	0.146479	0.649639	-0.310572	0.325847	-0.417714	0.176644	0.0718303	0.82444	-0.823313	0.000999785	0.0612453	0.85003	0.328876	0.296586	-0.550929	0.0633863	-0.0413583	0.898451	0.536597	0.0720675	0.187497	0.559537	-0.14784	0.646572	0.00855361	0.978952	-0.188712	0.556948	0.466926	0.125926
gene14792	black	-0.345237	0.271731	-0.336419	0.284973	0.149753	0.642267	0.730487	0.00697318	0.472711	0.120677	0.652334	0.0214975	0.350552	0.263924	-0.793111	0.0020845	-0.060516	0.851799	-0.386959	0.213993	0.246806	0.439329	-0.556199	0.0603858	-0.396149	0.202371	-0.612307	0.0343122	-0.444954	0.147217	0.477667	0.116294	-0.685923	0.0137879	-0.13125	0.684306	0.70758	0.0100469	-0.444192	0.147994	-0.501881	0.0963975	0.458499	0.133838	-0.0254783	0.937354	-0.0135285	0.966715
gene14799	black	-0.553742	0.0617723	-0.571148	0.0524126	0.461889	0.130618	0.717037	0.00867599	0.413925	0.181008	0.540372	0.0697062	-0.0818341	0.800399	-0.584801	0.045803	-0.0620995	0.84796	0.0500651	0.877204	-0.132985	0.680328	-0.59358	0.041878	-0.0432791	0.893758	-0.138087	0.668669	0.260746	0.413044	0.578514	0.0487689	-0.517503	0.0848539	-0.164952	0.608433	0.322376	0.306802	-0.146434	0.649742	-0.0107436	0.973565	0.131352	0.684074	-0.0683872	0.832749	-0.231946	0.468208
gene14804	black	-0.395521	0.203151	-0.40649	0.189764	0.203824	0.525169	0.806748	0.00151919	0.384827	0.216745	0.688495	0.0132969	0.325247	0.302265	-0.785631	0.00245613	-0.152617	0.635842	-0.37656	0.227622	0.250654	0.431994	-0.680189	0.0149305	-0.219696	0.492658	-0.383067	0.219035	-0.165542	0.607135	0.47035	0.122802	-0.75599	0.00444627	0.130898	0.685114	0.708723	0.00987318	-0.517833	0.0846212	-0.477654	0.116307	0.456546	0.135716	-0.177046	0.582004	-0.314492	0.319452
gene14818	black	-0.725437	0.00757998	-0.758489	0.00424262	0.685527	0.0138647	0.716797	0.00870895	0.578951	0.0485583	0.70408	0.0105931	-0.354925	0.257599	-0.634675	0.0266215	0.293203	0.355011	0.286504	0.366616	-0.276831	0.38372	-0.718437	0.00848556	0.375195	0.229448	-0.130135	0.686868	0.552755	0.0623354	0.531083	0.075614	-0.585961	0.04527	0.220899	0.490233	0.441541	0.150718	0.121401	0.707034	0.0424427	0.895802	-0.0649106	0.841153	-0.173038	0.590714	-0.0513786	0.874004
gene14843	black	-0.649806	0.0221828	-0.644577	0.0236506	0.520659	0.0826417	0.720684	0.00818653	0.669864	0.0171619	0.821406	0.00105133	-0.15777	0.624338	-0.757148	0.00435098	0.351474	0.262583	0.0774136	0.811004	-0.137435	0.670156	-0.572834	0.0515621	0.203767	0.525286	-0.668588	0.0174538	0.137117	0.670882	0.114388	0.723353	-0.620464	0.0313447	0.497178	0.100068	0.735923	0.0063615	0.0136451	0.966429	-0.274765	0.387424	0.242663	0.447293	-0.303195	0.338069	0.126309	0.695679
gene14845	black	-0.651458	0.0217332	-0.661894	0.0190448	0.569057	0.0534804	0.831992	0.000789309	0.34513	0.271889	0.50731	0.0922729	-0.113865	0.724573	-0.715758	0.00885268	-0.107773	0.738842	0.229405	0.473232	-0.156867	0.626348	-0.888987	0.000109908	-0.060391	0.852102	-0.237249	0.457802	0.155571	0.629238	0.592449	0.0423697	-0.392194	0.207324	0.169968	0.597418	0.307208	0.331391	-0.286576	0.366492	-0.0121804	0.970031	-0.0634913	0.844589	0.144667	0.653733	-0.437619	0.154807
gene14851	black	-0.40164	0.195614	-0.424265	0.169257	0.350519	0.263972	0.527619	0.077902	0.31784	0.314045	0.514883	0.0867209	-0.0287394	0.929352	-0.437267	0.155178	0.168558	0.600506	-0.116976	0.717316	-0.257679	0.418759	-0.300436	0.342704	0.127971	0.691848	-0.203211	0.526441	0.181252	0.572919	0.458253	0.134074	-0.620173	0.0314471	-0.169262	0.598964	0.286561	0.366517	-0.0315862	0.922372	-0.0789713	0.807264	0.0633506	0.844929	-0.353801	0.259216	0.116291	0.718912
gene14862	black	-0.691587	0.0127239	-0.688296	0.0133344	0.537558	0.0714612	0.8758	0.00018827	0.480764	0.11361	0.71843	0.00848657	-0.0678037	0.834158	-0.793731	0.00205578	0.0877041	0.786364	0.0810744	0.802219	-0.13394	0.67814	-0.791088	0.00218044	0.0784976	0.808401	-0.45648	0.13578	0.0660143	0.838483	0.387492	0.213308	-0.547851	0.0651866	0.511482	0.0891855	0.597895	0.0400389	-0.293969	0.353697	-0.148668	0.644708	0.232451	0.467211	-0.0817999	0.800481	-0.286686	0.3663
gene14888	black	-0.656347	0.0204414	-0.654326	0.0209686	0.502831	0.0956665	0.86886	0.000244096	0.552344	0.0625711	0.766705	0.00362249	-0.0046524	0.988551	-0.833809	0.000749966	0.0787315	0.807839	0.0161515	0.960266	-0.12769	0.692495	-0.795912	0.00195705	-0.0740507	0.819092	-0.47571	0.118012	-0.0656774	0.839298	0.426635	0.166633	-0.647684	0.0227704	0.201847	0.52928	0.578301	0.0488717	-0.275022	0.386962	-0.244186	0.444357	0.203192	0.526481	-0.0809171	0.802596	-0.16621	0.605664
gene14893	black	-0.795721	0.00196557	-0.801181	0.00173353	0.705401	0.0103844	0.831006	0.000811337	0.729972	0.00703333	0.856574	0.000373809	-0.282271	0.374052	-0.811335	0.00135841	0.495594	0.101326	0.192276	0.549383	-0.336644	0.284631	-0.57259	0.0516845	0.31378	0.320608	-0.724818	0.007657	0.136436	0.672434	0.30166	0.340643	-0.664183	0.0184894	0.32835	0.297404	0.608776	0.0356575	0.0899408	0.781031	-0.0868558	0.788389	0.0473646	0.883787	-0.211301	0.509739	0.301256	0.341322
gene14903	black	-0.207846	0.516843	-0.197214	0.538972	0.129726	0.687807	0.589356	0.0437355	0.182432	0.57038	0.304396	0.336062	0.302879	0.338598	-0.656336	0.0204442	-0.381199	0.221479	-0.0724758	0.822885	0.0893331	0.782479	-0.637769	0.025666	-0.623408	0.0303203	-0.665567	0.0181594	-0.406794	0.189401	0.0831935	0.797143	-0.243669	0.445352	-0.251585	0.430228	0.232617	0.466886	-0.457486	0.13481	-0.487709	0.107741	0.108322	0.737553	0.398743	0.199161	-0.220415	0.491208
gene14911	black	-0.193471	0.546856	-0.198132	0.537045	0.221123	0.489781	0.258032	0.418099	-0.081591	0.800981	0.145897	0.650952	-0.0566447	0.861196	-0.221278	0.489469	0.00671826	0.983468	0.13718	0.670736	-0.341284	0.277622	-0.380394	0.222538	0.142829	0.657894	-0.226686	0.478636	0.239426	0.453563	0.00107675	0.99735	-0.0961941	0.766169	0.391939	0.207646	0.0596742	0.853841	-0.0981742	0.761478	-0.119144	0.712273	-0.104894	0.745612	-0.0453661	0.888663	-0.1525	0.636104
gene14916	black	-0.460545	0.131888	-0.472126	0.1212	0.3843	0.217429	0.560771	0.0578632	0.586881	0.0448505	0.653256	0.0212515	-0.114054	0.724132	-0.594405	0.0415218	0.0408192	0.899769	0.0914084	0.777537	-0.0235933	0.941982	-0.48991	0.105924	-0.018025	0.955661	-0.439672	0.152659	0.320023	0.310548	-0.0785429	0.808292	-0.501013	0.0970677	0.0315	0.922583	0.490819	0.105179	0.0750871	0.816597	-0.327732	0.298369	0.22149	0.489042	-0.186875	0.560864	-0.00812714	0.980001
gene14918	black	-0.251782	0.429855	-0.251121	0.431107	0.221757	0.488505	0.466624	0.126204	-0.159869	0.619675	0.157186	0.625638	0.0677358	0.834322	-0.347259	0.268745	-0.169228	0.599037	0.0854543	0.791736	-0.234781	0.462631	-0.466649	0.126182	0.0861078	0.790175	-0.380646	0.222207	0.0598732	0.853358	-0.115041	0.721828	-0.039727	0.90244	0.679977	0.0149742	0.0952915	0.76831	-0.415161	0.179576	-0.124281	0.700363	0.0774271	0.810972	0.156712	0.626693	-0.428962	0.164081
gene14970	black	-0.717716	0.00858327	-0.715947	0.00882648	0.583831	0.0462521	0.893546	8.98e-05	0.581678	0.0472599	0.837632	0.000672134	-0.0853237	0.792049	-0.850894	0.000449393	0.247234	0.43851	0.0597946	0.853549	-0.295594	0.350916	-0.712696	0.00928669	0.115918	0.719783	-0.683758	0.0142114	0.0257488	0.93669	0.264434	0.406224	-0.67139	0.0168177	0.380226	0.22276	0.613471	0.0338768	-0.179667	0.576337	-0.240052	0.452346	0.215312	0.501547	-0.159487	0.620522	0.0157823	0.961174
gene14984	black	-0.87238	0.000214364	-0.8691	0.00024197	0.7412	0.00580709	0.772563	0.00322425	0.896889	7.7e-05	0.909024	4.21e-05	-0.416663	0.177847	-0.753092	0.00469168	0.582173	0.0470268	0.237821	0.456686	-0.260819	0.412908	-0.554275	0.0614696	0.364364	0.244251	-0.470732	0.122456	0.295596	0.350913	0.529848	0.0764244	-0.692365	0.0125826	0.29045	0.359757	0.733613	0.0066162	0.256311	0.42132	0.0587716	0.856031	0.119191	0.712164	-0.383622	0.218311	0.281139	0.376053
gene15	black	-0.158281	0.623201	-0.118359	0.714098	-0.0028907	0.992886	0.397344	0.200889	0.127926	0.691952	0.312976	0.321916	0.307207	0.331392	-0.456465	0.135794	0.00234737	0.994223	-0.279321	0.379279	0.0123854	0.969526	-0.378261	0.225358	-0.317396	0.31476	-0.475095	0.118555	-0.554064	0.061589	0.356274	0.255666	-0.283963	0.371071	0.179055	0.577658	0.461944	0.130566	-0.437711	0.154711	-0.316201	0.316686	0.38097	0.22178	0.0786749	0.807975	-0.0263362	0.935248
gene15005	black	-0.677201	0.0155529	-0.680912	0.0147828	0.590997	0.043007	0.782806	0.00260887	0.566703	0.0547014	0.65939	0.0196663	-0.179569	0.576548	-0.770395	0.00336754	0.185395	0.564027	0.250439	0.432402	-0.123378	0.702453	-0.706427	0.0102245	0.0819587	0.8001	-0.584529	0.0459284	-0.00578852	0.985755	0.190768	0.552579	-0.433686	0.158978	0.353752	0.259286	0.456566	0.135696	-0.110928	0.731443	-0.117112	0.717	-0.0199087	0.951032	0.0931969	0.773284	-0.0532144	0.869536
gene15012	black	-0.664179	0.0184902	-0.695893	0.0119567	0.639639	0.0251003	0.633392	0.0270253	0.553036	0.0621749	0.677244	0.0155439	-0.348547	0.266854	-0.586934	0.0448264	0.406785	0.189411	0.281905	0.374698	-0.306858	0.33197	-0.634783	0.0265879	0.451719	0.140431	-0.201435	0.53014	0.461845	0.130659	0.420715	0.173235	-0.528722	0.0771689	0.303917	0.336862	0.43291	0.159809	0.143889	0.655493	0.0269474	0.933748	-0.0422002	0.896394	-0.0682165	0.833161	0.106248	0.742425
gene15014	black	-0.590945	0.0430299	-0.598541	0.0397685	0.520811	0.0825365	0.767024	0.0035999	0.471668	0.121612	0.717711	0.00858394	-0.0449723	0.889624	-0.762083	0.00396217	0.296258	0.349784	-0.0188434	0.953649	-0.343657	0.274077	-0.575087	0.0504412	0.102665	0.750866	-0.714406	0.00904247	0.0261018	0.935823	0.395746	0.202871	-0.698245	0.0115523	0.122991	0.703348	0.51643	0.0856157	-0.0852621	0.792196	-0.270455	0.395213	0.0160592	0.960493	-0.265879	0.403567	0.228459	0.475109
gene15043	black	-0.729572	0.00708032	-0.734855	0.00647835	0.686455	0.0136853	0.784629	0.0025095	0.566408	0.0548554	0.677485	0.0154929	-0.293052	0.355271	-0.763952	0.00382206	0.318341	0.31324	0.328933	0.296497	-0.331087	0.293154	-0.639777	0.025059	0.246902	0.439144	-0.774262	0.00311525	0.221919	0.488179	0.137697	0.669558	-0.426586	0.166687	0.425259	0.168152	0.467553	0.125351	0.0441581	0.891612	-0.0944472	0.770314	-0.0566666	0.861142	0.00732411	0.981977	0.130574	0.685859
gene15056	black	-0.782388	0.00263205	-0.765786	0.00368819	0.690067	0.0130032	0.752219	0.00476753	0.565619	0.0552696	0.572143	0.0519097	-0.329181	0.296111	-0.666422	0.0179576	0.391861	0.207744	0.271299	0.39368	-0.323289	0.305356	-0.486975	0.108352	0.188634	0.557113	-0.584607	0.0458925	0.0413497	0.898473	0.64788	0.0227155	-0.409203	0.186539	0.240787	0.450922	0.438187	0.15421	0.0566368	0.861215	0.217552	0.496997	-0.122584	0.704293	-0.155947	0.6284	0.14817	0.645828
gene15084	black	-0.516956	0.0852417	-0.525177	0.0795437	0.497295	0.0999757	0.601088	0.0387155	0.145645	0.651522	0.274166	0.388503	-0.178338	0.579208	-0.504536	0.0943655	0.0716488	0.824878	0.259335	0.415668	-0.171537	0.593989	-0.615184	0.0332434	0.1936	0.546583	-0.321691	0.307889	0.20019	0.532738	0.509223	0.0908484	-0.172374	0.592162	0.480222	0.114077	0.251292	0.430784	-0.17028	0.596734	0.106321	0.742253	-0.199279	0.534642	0.110214	0.733116	-0.252427	0.428634
gene15085	black	-0.668099	0.0175667	-0.692455	0.0125664	0.565077	0.0555558	0.866748	0.000263416	0.578782	0.0486398	0.769551	0.0034246	-0.0740024	0.819208	-0.850538	0.000454506	0.140908	0.662251	0.0285566	0.9298	-0.0384501	0.905563	-0.853801	0.000409361	0.0809419	0.802537	-0.383698	0.218212	0.241307	0.449915	0.693524	0.0123744	-0.733956	0.00657796	0.149267	0.643359	0.66979	0.0171788	-0.147646	0.647009	-0.240118	0.452219	0.0861267	0.79013	-0.13958	0.665271	-0.107105	0.740411
gene15086	black	-0.5784	0.0488236	-0.591897	0.0426111	0.539571	0.0702027	0.616242	0.0328567	0.186224	0.562254	0.366505	0.241281	-0.237787	0.456752	-0.46408	0.128563	0.101209	0.754302	0.222337	0.48734	-0.22221	0.487594	-0.582026	0.0470957	0.321499	0.308194	-0.140314	0.663601	0.412356	0.182835	0.539567	0.0702048	-0.313775	0.320617	0.540251	0.0697808	0.297244	0.348107	-0.0983868	0.760974	0.154839	0.630873	-0.159895	0.619617	-0.231273	0.469537	-0.33741	0.283466
gene15087	black	-0.654164	0.0210112	-0.662735	0.0188394	0.530837	0.0757748	0.737689	0.0061717	0.395834	0.202762	0.642813	0.0241614	-0.155445	0.629518	-0.606951	0.0363672	0.181166	0.573104	0.0469122	0.88489	-0.207842	0.516853	-0.667932	0.0176052	0.276766	0.383836	-0.123205	0.702852	0.341538	0.277243	0.659195	0.0197153	-0.600695	0.0388765	0.458683	0.133661	0.55005	0.0638968	-0.143592	0.656165	0.0138798	0.965851	0.139038	0.666504	-0.376404	0.22783	-0.268434	0.398892
gene15098	black	-0.302893	0.338575	-0.31302	0.321845	0.218623	0.494827	0.501959	0.0963373	0.10694	0.740799	0.388288	0.212288	0.140396	0.663416	-0.486026	0.109145	-0.0677487	0.834291	-0.154681	0.631225	0.0674758	0.83495	-0.589508	0.0436677	-0.0287801	0.929252	-0.0956762	0.767397	-0.0458635	0.887449	0.420015	0.174027	-0.529418	0.0767083	0.359324	0.251326	0.380815	0.221984	-0.319887	0.310765	-0.271854	0.392677	-0.124841	0.69907	-0.466961	0.125894	-0.391589	0.208088
gene15114	black	-0.15698	0.626096	-0.153947	0.632864	0.174934	0.586586	0.179936	0.575756	0.0491164	0.879516	0.0605297	0.851765	-0.00177355	0.995635	-0.261281	0.412051	0.387765	0.212958	-0.0194728	0.952103	-0.000105269	0.999741	-0.0898284	0.781299	0.165226	0.60783	-0.474298	0.119262	-0.393	0.206308	0.449901	0.142235	-0.130014	0.687146	0.270938	0.394336	0.208344	0.515818	-0.047391	0.883722	0.0227195	0.944127	-0.364248	0.244412	0.0056944	0.985987	0.370823	0.235357
gene15118	black	-0.522347	0.0814751	-0.51844	0.0841933	0.541144	0.06923	0.598636	0.0397291	0.0854457	0.791757	0.28427	0.37053	-0.166032	0.606056	-0.535307	0.0728868	0.25741	0.419261	0.255849	0.422187	-0.433679	0.158986	-0.45987	0.132529	0.235222	0.461767	-0.740207	0.00590857	-0.0773274	0.811211	0.2306	0.470867	-0.206782	0.51904	0.571947	0.052008	0.142608	0.658396	-0.131901	0.682813	0.0358873	0.911835	-0.440077	0.152237	-0.0740632	0.819062	0.0477077	0.88295
gene15130	black	-0.204232	0.524321	-0.196586	0.540292	0.0925186	0.774896	0.61665	0.0327082	0.186808	0.561007	0.490187	0.105697	0.374338	0.2306	-0.676872	0.0156226	-0.24213	0.448322	-0.267551	0.400504	-0.0057935	0.985743	-0.570248	0.0528705	-0.429408	0.163594	-0.721602	0.00806664	-0.332473	0.291015	-0.0537713	0.868181	-0.488043	0.107464	0.0111761	0.972501	0.416855	0.177628	-0.474862	0.118761	-0.645991	0.0232469	0.304845	0.335314	0.0198993	0.951055	-0.143337	0.656743
gene15141	black	-0.62259	0.0306024	-0.619822	0.031571	0.499727	0.098067	0.834795	0.000729266	0.51122	0.0893774	0.599147	0.0395163	-0.0314414	0.922727	-0.820857	0.00106653	-0.00714719	0.982412	0.105893	0.743262	0.0615528	0.849285	-0.74474	0.00545621	-0.139751	0.664881	-0.600394	0.0390004	-0.0896332	0.781764	0.406918	0.189253	-0.455693	0.136542	0.217261	0.497586	0.534879	0.0731598	-0.257606	0.418894	-0.186254	0.56219	0.0527707	0.870616	0.0699857	0.82889	-0.204048	0.524703
gene15154	black	-0.581696	0.0472515	-0.614941	0.0333327	0.498693	0.0988757	0.756446	0.00440857	0.553136	0.0621177	0.740487	0.00587977	-0.0550407	0.865094	-0.790162	0.00222549	0.256064	0.421784	-0.0298331	0.92667	0.0828904	0.797869	-0.747271	0.00521525	0.213757	0.504717	-0.372934	0.232493	0.194109	0.545509	0.611498	0.0346174	-0.746396	0.0052976	0.300361	0.342829	0.715829	0.0088429	-0.104498	0.746545	-0.282433	0.373766	0.0218558	0.946248	-0.217601	0.496897	-0.000860772	0.997882
gene15156	black	-0.464833	0.127862	-0.4741	0.119438	0.375997	0.228374	0.610522	0.0349875	0.619078	0.0318353	0.763755	0.00383666	0.0162703	0.959974	-0.754947	0.00453345	0.401909	0.195286	-0.136172	0.673038	0.0164897	0.959435	-0.483358	0.111395	0.0944595	0.770284	-0.7254	0.00758461	-0.0888359	0.783665	0.286129	0.367272	-0.760011	0.00412209	0.179938	0.575752	0.749653	0.00499593	0.0147309	0.963759	-0.458072	0.134247	0.071399	0.82548	-0.366266	0.241611	0.383878	0.217978
gene15167	black	-0.45203	0.140125	-0.449658	0.142477	0.249104	0.434942	0.592429	0.0423786	0.651573	0.0217023	0.733977	0.00657559	0.0650301	0.840864	-0.616604	0.032725	0.137769	0.669394	-0.239078	0.454239	0.258645	0.416954	-0.43359	0.159081	-0.0576294	0.858804	-0.197968	0.53739	-0.0501387	0.877025	0.438737	0.153634	-0.714953	0.0089653	0.0661253	0.838215	0.760616	0.00407488	-0.123949	0.701131	-0.262022	0.410679	0.449433	0.142701	-0.391999	0.20757	-0.0488685	0.88012
gene15169	black	-0.370242	0.23615	-0.368502	0.23853	0.26964	0.396694	0.455841	0.136399	0.454786	0.137423	0.370585	0.235681	-0.0619526	0.848316	-0.402417	0.194669	-0.16501	0.608306	0.0391677	0.903808	0.0988036	0.759988	-0.337468	0.283379	-0.284951	0.369335	-0.0876533	0.786485	0.130735	0.68549	0.36881	0.238109	-0.321011	0.308971	-0.431105	0.161754	0.25612	0.421678	-0.0119016	0.970716	-0.0160422	0.960535	0.169161	0.599184	-0.0607617	0.851203	-0.172484	0.591922
gene15173	black	-0.450463	0.141676	-0.439821	0.152503	0.321672	0.30792	0.653201	0.021266	0.44213	0.15011	0.468097	0.124851	0.0439221	0.892188	-0.615114	0.0332693	-0.0877113	0.786347	-0.0382547	0.906041	0.0116298	0.971385	-0.495272	0.101582	-0.305025	0.335014	-0.42231	0.17144	-0.0763429	0.813577	0.541305	0.0691305	-0.403935	0.192832	-0.275184	0.386671	0.415426	0.179271	-0.199499	0.534183	-0.121948	0.705764	0.251916	0.429602	0.0909804	0.778556	-0.0791936	0.80673
gene15183	black	-0.72855	0.00720151	-0.717948	0.00855169	0.587827	0.0444221	0.844133	0.000554288	0.712546	0.00930842	0.749001	0.00505529	-0.157201	0.625605	-0.822126	0.00103162	0.135521	0.674524	0.16205	0.614842	-0.165736	0.606708	-0.722862	0.00790427	-0.130412	0.686231	-0.544849	0.0669755	0.0372315	0.908545	0.517296	0.085001	-0.551961	0.0627911	-0.0723837	0.823107	0.559506	0.0585538	-0.0669796	0.836149	-0.109297	0.735266	0.189675	0.5549	0.0339791	0.916508	0.00809323	0.980085
gene15186	black	-0.565862	0.055142	-0.554514	0.0613339	0.516467	0.0855893	0.681468	0.0146699	0.460229	0.132188	0.462868	0.129697	-0.131919	0.682772	-0.702034	0.0109224	-0.0208471	0.948726	0.306931	0.33185	-0.202974	0.526936	-0.705239	0.0104099	-0.275401	0.386282	-0.612313	0.0343099	-0.118347	0.714126	0.24111	0.450294	-0.270664	0.394833	-0.105896	0.743254	0.222946	0.486116	-0.0952814	0.768334	-0.134212	0.677517	-0.185889	0.562971	0.231744	0.468607	-0.0587485	0.856087
gene15191	black	-0.370409	0.235922	-0.374124	0.230887	0.170166	0.596986	0.69238	0.01258	0.593884	0.0417465	0.76496	0.00374802	0.277116	0.383209	-0.814171	0.00126574	-0.0889376	0.783422	-0.321372	0.308398	0.413404	0.181613	-0.749026	0.00505299	-0.331128	0.293091	-0.347541	0.268331	-0.190007	0.554194	0.41246	0.182712	-0.783007	0.00259776	0.0259575	0.936177	0.846711	0.000512267	-0.341481	0.277328	-0.616742	0.032675	0.421366	0.172501	-0.222423	0.487166	-0.210075	0.512255
gene15198	black	-0.315619	0.317627	-0.327961	0.298011	0.209794	0.512832	0.512744	0.0882657	0.507659	0.0920124	0.679391	0.0150951	0.0942043	0.77089	-0.562994	0.0566636	0.0101816	0.974947	-0.179673	0.576323	-0.0637743	0.843903	-0.488717	0.106907	-0.151566	0.638197	-0.29291	0.355515	0.205217	0.522279	0.189234	0.555836	-0.664515	0.0184097	-0.270961	0.394293	0.538928	0.0706028	-0.0487342	0.880447	-0.464389	0.128275	0.441199	0.151072	-0.193611	0.546561	0.0744288	0.818182
gene15213	black	-0.565566	0.0552976	-0.588176	0.0442647	0.508987	0.0910238	0.604391	0.0373794	0.551837	0.0628624	0.588756	0.0440039	-0.215237	0.501699	-0.560027	0.0582687	0.271852	0.39268	0.145594	0.651638	-0.0515754	0.873525	-0.396313	0.202166	0.247309	0.438366	-0.346761	0.269479	0.165528	0.607166	0.232792	0.466541	-0.478829	0.115283	0.159751	0.619936	0.393879	0.205205	0.0593639	0.854593	0.00263242	0.993522	-0.00678071	0.983314	-0.102606	0.751004	0.0999852	0.757193
gene15216	black	-0.525186	0.0795374	-0.55209	0.062717	0.449585	0.14255	0.672207	0.0166354	0.395745	0.202874	0.65592	0.0205521	-0.0740845	0.81901	-0.660547	0.0193775	0.207475	0.517609	0.0363248	0.910764	-0.0238082	0.941454	-0.682536	0.0144548	0.321259	0.308577	-0.33323	0.28985	0.248661	0.435785	0.251885	0.42966	-0.576887	0.0495577	0.628956	0.0284556	0.597664	0.0401359	-0.155815	0.628694	-0.250921	0.431487	0.0921202	0.775843	-0.188999	0.556337	-0.14774	0.646796
gene15263	black	-0.42652	0.166759	-0.42441	0.169095	0.400056	0.197549	0.517231	0.0850469	0.239255	0.453894	0.198312	0.536669	-0.157328	0.625322	-0.401137	0.196227	-0.204223	0.52434	0.32235	0.306843	-0.151068	0.639313	-0.428658	0.164413	-0.189487	0.555299	-0.300771	0.342138	0.0782045	0.809104	0.107837	0.738691	-0.00566435	0.986061	-0.130329	0.686423	-0.0384669	0.905522	-0.117147	0.716919	0.125222	0.698188	-0.0668903	0.836365	0.365296	0.242956	-0.262557	0.409687
gene15264	black	-0.940898	5.14e-06	-0.943645	4.07e-06	0.856455	0.000375285	0.823934	0.000983425	0.835827	0.000708069	0.842162	0.000588173	-0.502387	0.0960075	-0.794102	0.00203873	0.551334	0.0631524	0.409502	0.186186	-0.330512	0.294045	-0.711835	0.00941155	0.392895	0.20644	-0.480962	0.113441	0.365326	0.242914	0.593876	0.0417498	-0.601763	0.03844	0.367991	0.239233	0.629613	0.0282404	0.257118	0.419808	0.12538	0.697823	-0.128091	0.691571	-0.267096	0.401336	0.184295	0.566382
gene15265	black	-0.502657	0.0958006	-0.523616	0.0806052	0.409231	0.186506	0.855994	0.000381031	0.238257	0.455837	0.586134	0.0451909	0.166103	0.6059	-0.803827	0.00162894	-0.0597169	0.853737	-0.150495	0.640599	-0.0419336	0.897045	-0.811251	0.00136122	-0.0562188	0.86223	-0.466442	0.126372	-0.0218941	0.946155	0.626176	0.0293793	-0.685142	0.0139396	0.240848	0.450803	0.515254	0.0864554	-0.438545	0.153835	-0.341083	0.277924	-0.007241	0.982182	-0.185483	0.563838	-0.286127	0.367275
gene15276	black	-0.396552	0.20187	-0.426195	0.167117	0.349457	0.265521	0.74424	0.00550479	0.271181	0.393895	0.513899	0.0874291	0.133759	0.678554	-0.703782	0.0106407	-0.224731	0.482541	-0.0529329	0.870221	-0.0472102	0.884163	-0.70502	0.0104443	-0.198013	0.537296	-0.457608	0.134693	0.132499	0.681442	0.275368	0.386342	-0.536471	0.0721469	-0.128001	0.691778	0.32458	0.303316	-0.313305	0.321381	-0.385397	0.216007	0.0748341	0.817206	0.0668931	0.836358	-0.235978	0.460286
gene15283	black	-0.179283	0.577165	-0.202015	0.52893	0.213419	0.505405	0.271301	0.393678	0.144192	0.654808	0.160898	0.617393	-0.0841905	0.794758	-0.227057	0.477898	-0.173511	0.589684	0.130178	0.686769	-0.0595524	0.854136	-0.207357	0.517854	-0.0460748	0.886933	-0.220376	0.491286	0.393029	0.206272	-0.093321	0.772989	-0.121128	0.707667	-0.178751	0.578316	0.0266408	0.934501	0.0599256	0.853231	-0.107732	0.738938	-0.0228373	0.943838	0.0230085	0.943418	-0.0986623	0.760322
gene15292	black	-0.179551	0.576587	-0.19534	0.542914	0.106007	0.742993	0.276263	0.384737	0.341037	0.277994	0.366442	0.241368	0.0632623	0.845143	-0.399065	0.198765	0.263355	0.408213	-0.13822	0.668365	0.35138	0.262719	-0.335014	0.287116	0.151517	0.638306	-0.192295	0.549342	-0.0895078	0.782063	0.41123	0.184152	-0.345979	0.270634	0.296052	0.350137	0.598932	0.0396058	-0.0909576	0.77861	-0.222153	0.48771	0.196196	0.541111	0.101605	0.753366	0.150647	0.64026
gene15303	black	-0.252328	0.428822	-0.258597	0.417045	0.206312	0.520011	0.317629	0.314386	0.0809881	0.802426	0.339613	0.280134	-0.0193714	0.952352	-0.254177	0.425332	0.270494	0.395141	-0.0368193	0.909554	-0.327787	0.298284	-0.277805	0.381979	0.323298	0.305341	-0.148907	0.644169	0.0674834	0.834932	0.200028	0.533077	-0.278213	0.381251	0.416819	0.177668	0.249516	0.434157	-0.147916	0.6464	-0.0352819	0.913317	0.234626	0.462935	0.0299366	0.926416	0.0802914	0.804097
gene15310	black	-0.723389	0.00783709	-0.714423	0.00904005	0.70071	0.0111396	0.76201	0.00396775	0.285647	0.368116	0.426798	0.166453	-0.280748	0.376744	-0.690618	0.0129016	0.228039	0.475944	0.41584	0.178794	-0.429905	0.163054	-0.759156	0.00418945	0.166626	0.60475	-0.618682	0.0319765	0.0103283	0.974586	0.459164	0.133202	-0.244205	0.444319	0.538254	0.0710244	0.241293	0.449941	-0.12515	0.698356	0.104791	0.745854	-0.408966	0.186819	0.0569245	0.860516	-0.115021	0.721875
gene1532	black	-0.81347	0.00128817	-0.804407	0.0016067	0.693157	0.0124401	0.786373	0.00241713	0.848152	0.000489887	0.866629	0.000264544	-0.320092	0.310438	-0.797529	0.00188626	0.481093	0.113328	0.228651	0.474729	-0.289052	0.362179	-0.577928	0.0490519	0.169311	0.598857	-0.637495	0.0257495	0.0809261	0.802575	0.388106	0.21252	-0.640144	0.0249494	0.139934	0.664466	0.629347	0.0283276	0.164466	0.609506	-0.0472342	0.884105	0.0774665	0.810877	-0.212959	0.506346	0.308581	0.329123
gene15322	black	-0.0305893	0.924815	-0.0542401	0.867041	0.0363675	0.91066	0.307049	0.331654	-0.0830847	0.797404	0.120314	0.709556	0.251936	0.429562	-0.264884	0.405396	-0.315776	0.317373	-0.223518	0.484969	0.00886708	0.978181	-0.236445	0.459373	-0.281996	0.374537	-0.155921	0.628458	-0.0521597	0.872103	0.139241	0.666041	-0.360306	0.249938	-0.33668	0.284576	-0.0284762	0.929998	-0.260103	0.414238	-0.293326	0.3548	-0.168735	0.600118	-0.261685	0.411301	-0.219489	0.493076
gene15328	black	-0.342021	0.276519	-0.351863	0.262019	0.393248	0.205997	0.449548	0.142587	-0.0216466	0.946762	0.111469	0.730177	-0.127692	0.692489	-0.375482	0.229063	-0.00776636	0.980889	0.284881	0.369458	-0.335729	0.286024	-0.48195	0.112594	0.0933096	0.773016	-0.436087	0.156423	0.171999	0.59298	0.231406	0.469275	-0.00923555	0.977274	0.2506	0.432096	0.00133362	0.996718	-0.138748	0.667164	0.033811	0.91692	-0.250536	0.432218	0.314734	0.31906	-0.107656	0.739118
gene15353	black	-0.625204	0.0297073	-0.619568	0.031661	0.583833	0.046251	0.772185	0.00324891	0.23221	0.467687	0.429424	0.163578	-0.143661	0.65601	-0.679306	0.0151126	-0.0213055	0.9476	0.283269	0.372292	-0.314624	0.319238	-0.690759	0.0128756	0.0113563	0.972058	-0.653413	0.0212099	0.0620032	0.848193	0.157712	0.624468	-0.288018	0.363977	0.463886	0.128745	0.226151	0.479704	-0.215884	0.500383	-0.0700976	0.828619	-0.260556	0.413398	-0.0886015	0.784223	-0.294535	0.352728
gene15366	black	-0.294187	0.353323	-0.290194	0.3602	0.216728	0.498669	0.45587	0.13637	0.230683	0.470702	0.32801	0.297935	0.0629308	0.845946	-0.516252	0.0857424	-0.00687318	0.983087	0.0545569	0.86627	0.0463425	0.88628	-0.682989	0.0143641	-0.136146	0.673097	-0.245935	0.440998	-0.118963	0.712693	0.461023	0.131435	-0.207459	0.517643	0.190647	0.552835	0.398499	0.199461	-0.276574	0.384179	-0.208463	0.515573	0.140105	0.664076	0.386972	0.213976	-0.154421	0.631805
gene15373	black	-0.565394	0.0553884	-0.560839	0.0578262	0.380835	0.221957	0.851895	0.000435278	0.519628	0.08336	0.805131	0.00157921	0.123623	0.701886	-0.824543	0.000967599	0.0846852	0.793575	-0.163614	0.611385	-0.0833985	0.796653	-0.685231	0.0139222	-0.0628748	0.846082	-0.581674	0.0472618	-0.111466	0.730184	0.316738	0.31582	-0.700328	0.0112028	0.270855	0.394486	0.696228	0.0118984	-0.355045	0.257426	-0.369945	0.236554	0.47124	0.121997	-0.100805	0.755256	-0.0932147	0.773241
gene15388	black	-0.375256	0.229367	-0.41494	0.179832	0.411159	0.184235	0.470614	0.122562	0.301707	0.340565	0.265592	0.404095	-0.153977	0.632797	-0.444796	0.147378	0.0174562	0.957059	0.232517	0.467082	0.0263885	0.93512	-0.498081	0.0993568	0.046163	0.886718	-0.157535	0.624861	0.195955	0.541618	0.439702	0.152627	-0.223135	0.485738	-0.197136	0.539137	0.108682	0.736709	-0.00855326	0.978953	0.0366078	0.910071	-0.243084	0.446479	0.35664	0.255142	-0.0211551	0.94797
gene15414	black	-0.909129	4.18e-05	-0.913379	3.32e-05	0.831439	0.000801595	0.76677	0.00361788	0.900244	6.57e-05	0.820991	0.00106281	-0.529622	0.0765734	-0.731429	0.00686416	0.53073	0.0758452	0.415831	0.178805	-0.323219	0.305466	-0.591194	0.0429201	0.330315	0.29435	-0.440947	0.151333	0.405559	0.190878	0.564623	0.0557961	-0.572227	0.051867	0.0914675	0.777396	0.56361	0.0563343	0.35171	0.262241	0.173698	0.589276	-0.0655176	0.839684	-0.201549	0.529902	0.283115	0.372563
gene15423	black	-0.653988	0.0210576	-0.668566	0.0174589	0.624009	0.030114	0.727529	0.00732401	0.515186	0.0865035	0.571874	0.0520453	-0.256571	0.420832	-0.679853	0.0149997	0.0204303	0.94975	0.307654	0.330653	-0.255626	0.422606	-0.736179	0.00633364	-0.0243274	0.940179	-0.379371	0.223888	0.404759	0.19184	0.420143	0.173881	-0.451171	0.140974	-0.093629	0.772257	0.317286	0.314937	0.0601088	0.852786	-0.0767686	0.812554	-0.146944	0.64859	-0.0669022	0.836337	-0.122124	0.705358
gene15469	black	-0.35114	0.263067	-0.337638	0.283121	0.228	0.476021	0.74663	0.00527548	0.235261	0.46169	0.43002	0.162929	0.275567	0.385983	-0.75396	0.00461709	-0.324794	0.302979	-0.100612	0.755712	0.0671254	0.835797	-0.687646	0.0134576	-0.497106	0.100125	-0.717597	0.00859951	-0.353155	0.260149	0.156918	0.626235	-0.358866	0.251974	0.00754238	0.98144	0.374149	0.230854	-0.51664	0.0854659	-0.441899	0.150349	0.187331	0.55989	0.214851	0.502484	-0.312482	0.322722
gene15483	black	-0.451825	0.140327	-0.452631	0.139532	0.412858	0.182248	0.535971	0.0724642	0.243381	0.445907	0.441356	0.150909	-0.0962377	0.766066	-0.451853	0.1403	0.028287	0.930462	0.111027	0.73121	-0.389601	0.210611	-0.438201	0.154196	-0.00516217	0.987297	-0.320011	0.310568	0.1019	0.752669	0.106	0.743009	-0.418407	0.175853	0.051664	0.87331	0.119226	0.712082	-0.0670561	0.835965	-0.0933217	0.772987	-0.136216	0.672937	-0.325173	0.302381	-0.114329	0.72349
gene15485	black	-0.549932	0.0639656	-0.564012	0.0561202	0.451207	0.140939	0.647492	0.0228241	0.445895	0.146261	0.691531	0.0127342	-0.0623294	0.847403	-0.599008	0.0395741	0.362217	0.24725	-0.139094	0.666376	-0.209659	0.513111	-0.442047	0.150196	0.264047	0.406936	-0.30755	0.330825	0.120788	0.708455	0.615061	0.0332888	-0.788636	0.00230124	0.202618	0.527676	0.566342	0.05489	-0.0399972	0.901779	-0.126882	0.694358	0.0319871	0.921389	-0.602268	0.0382345	0.128779	0.689987
gene15523	black	-0.322166	0.307135	-0.340452	0.278872	0.28489	0.369443	0.429559	0.16343	0.425336	0.168067	0.301494	0.340922	-0.066195	0.838046	-0.44298	0.149235	-0.122901	0.703557	0.0865457	0.789129	0.198493	0.53629	-0.439573	0.152762	-0.241296	0.449935	-0.115738	0.720203	0.174928	0.5866	0.539365	0.070331	-0.287697	0.364536	-0.487799	0.107667	0.265669	0.403953	0.0195851	0.951827	-0.0620531	0.848072	-0.00740272	0.981784	0.167943	0.601857	-0.0678947	0.833938
gene1553	black	-0.261585	0.411488	-0.248977	0.435183	0.0851767	0.7924	0.637225	0.0258322	0.229451	0.473142	0.60183	0.0384126	0.352293	0.261395	-0.645623	0.0233515	-0.0856008	0.791386	-0.348515	0.2669	0.0050428	0.98759	-0.500861	0.0971858	-0.180684	0.574142	-0.619039	0.031849	-0.285827	0.3678	-0.047339	0.883849	-0.547286	0.0655204	0.38934	0.210944	0.600335	0.0390249	-0.516426	0.085618	-0.560998	0.0577397	0.592945	0.0421536	-0.0852505	0.792224	-0.167221	0.603443
gene15541	black	-0.371176	0.234877	-0.399645	0.198053	0.240204	0.452051	0.681058	0.014753	0.423832	0.169738	0.722803	0.00791185	0.211733	0.508854	-0.690939	0.0128425	0.0176316	0.956628	-0.326365	0.300509	0.0776994	0.810317	-0.659894	0.01954	-0.0586929	0.856222	-0.196203	0.541096	0.0794078	0.806216	0.572061	0.0519509	-0.840996	0.000608968	-0.0623192	0.847428	0.655605	0.020634	-0.288147	0.363753	-0.458472	0.133864	0.356105	0.255907	-0.257126	0.419793	-0.0940248	0.771317
gene15558	black	-0.739868	0.00594347	-0.758272	0.00426005	0.635222	0.0264509	0.846461	0.000516231	0.518137	0.0844067	0.71868	0.00845285	-0.198754	0.535743	-0.754156	0.00460037	0.208951	0.514567	0.141315	0.661329	-0.145866	0.651023	-0.794277	0.00203069	0.270154	0.39576	-0.277954	0.381713	0.326772	0.299872	0.643621	0.0239265	-0.6252	0.0297085	0.43559	0.15695	0.59555	0.0410312	-0.121254	0.707375	-0.0337419	0.917089	0.0458609	0.887455	-0.207308	0.517955	-0.207839	0.516858
gene15562	black	-0.239122	0.454153	-0.225489	0.481025	0.0519054	0.872722	0.510583	0.0898449	0.133452	0.679258	0.397701	0.200446	0.249267	0.43463	-0.430828	0.162053	-0.231936	0.468227	-0.229219	0.473602	0.111343	0.730471	-0.515454	0.086312	-0.17552	0.585315	-0.0701628	0.828462	-0.122034	0.705566	0.226452	0.479104	-0.324292	0.303769	0.353559	0.259565	0.448572	0.143563	-0.519158	0.0836894	-0.242273	0.448045	0.592007	0.042563	0.0515142	0.873674	-0.500486	0.0974763
gene15585	black	-0.71495	0.00896568	-0.705815	0.0103196	0.623131	0.0304154	0.731482	0.00685806	0.316519	0.316172	0.49919	0.0984865	-0.249094	0.434959	-0.607274	0.0362409	0.197954	0.537418	0.2487	0.43571	-0.305148	0.33481	-0.70568	0.0103409	0.230694	0.470681	-0.271644	0.393056	0.16486	0.608637	0.629635	0.0282333	-0.395676	0.202959	0.597311	0.0402845	0.391222	0.208553	-0.138363	0.668041	0.145508	0.651832	-0.185128	0.564599	-0.291999	0.357083	-0.29981	0.343759
gene1559	black	-0.373213	0.232116	-0.375321	0.229279	0.164267	0.609944	0.773084	0.00319051	0.5551	0.0610029	0.767354	0.00357662	0.352692	0.260817	-0.861632	0.000315174	-0.0612313	0.850064	-0.396833	0.201521	0.319144	0.311954	-0.715724	0.00885745	-0.356477	0.255375	-0.492747	0.103612	-0.327051	0.299434	0.527725	0.0778316	-0.78958	0.00225413	-0.0805264	0.803533	0.831766	0.000794322	-0.451091	0.141053	-0.593373	0.0419675	0.54348	0.0678026	-0.0126202	0.968949	-0.0840152	0.795177
gene15605	black	-0.351872	0.262005	-0.371324	0.234675	0.295737	0.350673	0.53739	0.0715668	0.202063	0.528831	0.394247	0.204743	0.0471204	0.884382	-0.51019	0.0901341	-0.132875	0.680579	-0.0637879	0.84387	0.0205213	0.949527	-0.656185	0.0204835	-0.0934724	0.772629	-0.055004	0.865183	0.25869	0.41687	0.631459	0.0276419	-0.519687	0.0833193	-0.000795617	0.998042	0.376171	0.228141	-0.180324	0.574919	-0.225703	0.480598	-0.0796226	0.805701	-0.322244	0.307012	-0.339897	0.279706
gene15611	black	-0.615074	0.0332841	-0.627019	0.0290968	0.501568	0.096639	0.892804	9.29e-05	0.535485	0.0727731	0.731816	0.0068197	0.0492088	0.87929	-0.90643	4.82e-05	0.0456407	0.887992	-0.0551904	0.86473	0.044082	0.891798	-0.758826	0.00421575	-0.100773	0.755331	-0.677023	0.0155906	-0.0352369	0.913428	0.454583	0.137622	-0.727646	0.00730989	0.151362	0.638655	0.642426	0.0242745	-0.241164	0.45019	-0.371064	0.23503	0.00295745	0.992722	-0.249863	0.433496	-0.103184	0.749642
gene15639	black	-0.15195	0.637335	-0.14602	0.650676	0.147045	0.648364	0.30372	0.337192	-0.177576	0.580857	0.0807249	0.803057	0.0510638	0.874771	-0.134036	0.677922	-0.133362	0.679463	0.0221542	0.945516	-0.527004	0.0783136	-0.154065	0.6326	-0.0200207	0.950757	-0.257158	0.419734	0.0618916	0.848464	-0.057734	0.85855	-0.0365214	0.910283	0.031996	0.921367	-0.169554	0.598324	-0.246821	0.4393	0.0163886	0.959683	0.150055	0.641589	0.135862	0.673745	-0.126858	0.694414
gene15648	black	-0.556636	0.0601414	-0.582157	0.0470345	0.592525	0.0423365	0.628601	0.0285724	0.282763	0.373183	0.318655	0.312738	-0.233621	0.46491	-0.592979	0.0421385	0.134387	0.677117	0.357659	0.25369	-0.108583	0.73694	-0.612507	0.034237	0.158984	0.62164	-0.457708	0.134596	0.0665568	0.837171	0.36348	0.245483	-0.233555	0.465039	0.261589	0.411481	0.143512	0.656345	-0.0549821	0.865236	0.065012	0.840908	-0.521186	0.0822763	0.154346	0.631974	-0.0745034	0.818002
gene15659	black	-0.777435	0.00291917	-0.781938	0.00265724	0.68687	0.0136055	0.923012	1.87e-05	0.644944	0.0235454	0.777316	0.00292635	-0.190955	0.552182	-0.898793	7.04e-05	0.17775	0.58048	0.256825	0.420357	-0.272654	0.39123	-0.843482	0.0005653	0.0196068	0.951774	-0.678869	0.0152032	0.0968207	0.764683	0.356804	0.254908	-0.557937	0.0594178	0.171838	0.593331	0.509964	0.0903006	-0.100122	0.756869	-0.1675	0.602829	0.0235607	0.942061	0.0928322	0.774151	-0.00569174	0.985994
gene15665	black	-0.883253	0.000139971	-0.877067	0.000179254	0.801388	0.00172515	0.861211	0.000319768	0.72201	0.00801386	0.727645	0.00731003	-0.374614	0.230228	-0.830088	0.000832243	0.377861	0.225889	0.348797	0.266487	-0.319343	0.311635	-0.736687	0.00627882	0.128285	0.691124	-0.591435	0.0428141	0.152696	0.635664	0.706662	0.0101881	-0.558429	0.0591461	0.13154	0.68364	0.520914	0.082465	0.119613	0.711183	0.0840711	0.795044	-0.229713	0.472623	-0.190327	0.553515	0.123744	0.701605
gene1567	black	-0.687127	0.0135564	-0.694041	0.0122824	0.567398	0.0543389	0.89145	9.87e-05	0.521435	0.082104	0.788515	0.00230732	-0.0673057	0.835361	-0.849434	0.000470612	0.153591	0.63366	0.0467266	0.885343	-0.164314	0.60984	-0.740024	0.00592735	0.132377	0.681721	-0.660638	0.0193547	0.146318	0.650003	0.248545	0.436005	-0.664589	0.0183921	0.48755	0.107874	0.645372	0.0234232	-0.197459	0.538459	-0.286203	0.367143	0.148662	0.64472	-0.258434	0.417347	-0.123837	0.70139
gene15684	black	-0.696809	0.0117979	-0.698757	0.0114657	0.578044	0.0489956	0.771781	0.00327538	0.646909	0.0229875	0.646417	0.0231264	-0.166018	0.606087	-0.769815	0.00340665	0.218631	0.494812	0.115134	0.721611	0.0378813	0.906955	-0.708258	0.00994359	-0.0140661	0.965393	-0.346524	0.269828	0.00625823	0.9846	0.856699	0.000372266	-0.592524	0.0423369	0.021608	0.946857	0.595574	0.041021	-0.0470871	0.884463	-0.0119916	0.970495	-0.0888413	0.783652	-0.149492	0.642853	-0.0252978	0.937797
gene15688	black	-0.863253	0.000297987	-0.867768	0.000253948	0.751135	0.004863	0.922743	1.9e-05	0.812604	0.00131632	0.906452	4.81e-05	-0.28827	0.363539	-0.922247	1.96e-05	0.37431	0.230637	0.245284	0.442247	-0.24168	0.449191	-0.803785	0.00163059	0.175968	0.584342	-0.650242	0.0220636	0.211217	0.509912	0.48045	0.113881	-0.689049	0.0131929	0.251147	0.431059	0.696096	0.0119213	0.0548926	0.865454	-0.132082	0.682398	0.0601256	0.852746	-0.135021	0.675667	0.130035	0.687098
gene15691	black	-0.485686	0.10943	-0.450877	0.141265	0.341061	0.277957	0.609431	0.0354049	0.296498	0.349375	0.501534	0.0966648	0.0304447	0.92517	-0.567694	0.0541852	0.1982	0.536904	-0.0530143	0.870023	-0.288795	0.362625	-0.424529	0.168962	-0.0489347	0.879958	-0.568491	0.053772	-0.327735	0.298364	0.344892	0.272242	-0.418898	0.175294	0.336158	0.285371	0.419608	0.174487	-0.25736	0.419356	-0.0999849	0.757194	0.144278	0.654614	-0.218939	0.494189	0.0106931	0.973689
gene15741	black	-0.304981	0.335089	-0.313057	0.321785	0.234065	0.464037	0.582335	0.0469506	0.0402235	0.901226	0.292429	0.356342	0.148522	0.645036	-0.508767	0.0911869	-0.0347255	0.91468	-0.0781882	0.809144	0.0172611	0.957538	-0.447025	0.145118	0.0591218	0.855181	-0.476866	0.116996	-0.187997	0.55847	0.188677	0.557022	-0.252154	0.42915	0.508139	0.0916537	0.304616	0.335696	-0.451057	0.141086	-0.153796	0.633202	0.109053	0.735837	0.172416	0.59207	-0.225867	0.480271
gene15751	black	-0.267044	0.401432	-0.273588	0.389543	0.141967	0.659848	0.77024	0.00337798	0.0635139	0.844534	0.406153	0.190167	0.416135	0.178454	-0.727972	0.0072707	-0.386101	0.215099	-0.274793	0.387375	0.11002	0.733571	-0.755896	0.00445408	-0.410223	0.185336	-0.501841	0.0964285	-0.304971	0.335105	0.381261	0.221398	-0.453983	0.138207	0.0666597	0.836923	0.393998	0.205055	-0.706077	0.0102789	-0.474648	0.118952	0.290653	0.359407	0.254022	0.425623	-0.444177	0.14801
gene1576	black	-0.119857	0.710617	-0.119839	0.710659	0.0689885	0.831296	0.385283	0.216155	-0.0793582	0.806335	0.275134	0.386762	0.23067	0.470729	-0.317527	0.314549	-0.259473	0.415411	-0.19883	0.535583	-0.245085	0.442629	-0.331972	0.291788	-0.180297	0.574978	-0.301846	0.340331	0.0461144	0.886837	-0.112306	0.728217	-0.364122	0.244588	0.0953259	0.768228	0.118621	0.713489	-0.320787	0.309328	-0.380086	0.222944	0.144942	0.653111	-0.338212	0.282252	-0.294704	0.352438
gene15761	black	-0.248961	0.435213	-0.246919	0.439111	0.165078	0.608157	0.579135	0.04847	0.19162	0.550772	0.463087	0.129492	0.245377	0.442067	-0.589452	0.0436926	-0.138273	0.668245	-0.175962	0.584354	-0.192724	0.548434	-0.54002	0.0699238	-0.29869	0.345654	-0.563942	0.0561576	-0.133873	0.678294	0.159231	0.621091	-0.444805	0.147369	-0.131606	0.68349	0.335147	0.286912	-0.352255	0.261449	-0.456656	0.13561	0.320035	0.310529	0.129682	0.68791	-0.0334491	0.917807
gene15768	black	-0.338578	0.281698	-0.345968	0.270649	0.255065	0.423659	0.681077	0.0147492	-0.0216932	0.946648	0.314115	0.320064	0.188538	0.557319	-0.575019	0.0504746	-0.275145	0.386742	-0.00945554	0.976733	-0.0796966	0.805523	-0.757419	0.00432891	-0.116812	0.717699	-0.305818	0.333696	-0.0941443	0.771033	0.242986	0.446668	-0.238911	0.454564	0.437912	0.1545	0.231891	0.468317	-0.598998	0.0395782	-0.221864	0.488291	0.159456	0.620591	0.32699	0.29953	-0.545374	0.0666599
gene15813	black	-0.356412	0.255468	-0.350671	0.26375	0.28512	0.369039	0.641454	0.0245604	0.157321	0.625338	0.421629	0.172205	0.147568	0.647185	-0.609199	0.0354943	-0.225923	0.480159	0.00273874	0.99326	-0.262442	0.409901	-0.685823	0.0138073	-0.326417	0.300427	-0.474993	0.118645	-0.118914	0.712807	0.146698	0.649145	-0.371623	0.234269	-0.0307981	0.924304	0.193686	0.546402	-0.370394	0.235941	-0.345423	0.271455	0.068945	0.831401	0.0858198	0.790863	-0.26884	0.39815
gene15829	black	-0.700858	0.0111151	-0.704178	0.0105776	0.657327	0.0201896	0.858841	0.000346567	0.285728	0.367974	0.487518	0.1079	-0.175297	0.585798	-0.704259	0.0105647	0.00348029	0.991435	0.289979	0.360572	-0.447966	0.14417	-0.739674	0.00596348	0.0189707	0.953337	-0.528042	0.0776203	0.115825	0.719999	0.418455	0.175799	-0.360849	0.249173	0.188031	0.558399	0.166693	0.604601	-0.219852	0.492345	0.0486052	0.880762	-0.192376	0.549171	0.0642045	0.842862	-0.235928	0.460385
gene15842	black	-0.3683	0.238807	-0.353043	0.26031	0.28679	0.366117	0.556156	0.0604098	0.499896	0.097936	0.515389	0.0863582	0.0530853	0.86985	-0.662918	0.0187948	0.138857	0.666915	0.0241179	0.940693	-0.0752501	0.816205	-0.413426	0.181588	-0.24413	0.444464	-0.867652	0.00025501	-0.315785	0.317358	0.0441261	0.89169	-0.321556	0.308105	-0.122048	0.705532	0.432556	0.160189	-0.111617	0.72983	-0.340051	0.279475	0.232329	0.467453	0.342042	0.276487	0.335821	0.285884
gene1585	black	-0.597642	0.040145	-0.613658	0.0338076	0.496387	0.100695	0.906195	4.88e-05	0.496044	0.100967	0.664663	0.0183743	0.0659794	0.838568	-0.918694	2.44e-05	-0.100938	0.754943	0.0183658	0.954823	0.0605578	0.851697	-0.934441	8.54e-06	-0.244528	0.4437	-0.526384	0.0787293	-0.0292157	0.928184	0.601685	0.0384715	-0.641092	0.0246674	-0.031673	0.922159	0.547485	0.065403	-0.314502	0.319435	-0.353341	0.25988	-0.0220439	0.945786	0.0397952	0.902273	-0.241227	0.450068
gene15856	black	-0.55023	0.0637925	-0.558078	0.0593398	0.404045	0.1927	0.737399	0.00620256	0.533273	0.0741916	0.728382	0.00722152	-0.0128005	0.968506	-0.666033	0.018049	0.103072	0.749904	-0.0761275	0.814095	-0.140348	0.663524	-0.586052	0.0452285	0.0312655	0.923158	-0.307797	0.330416	0.178841	0.578121	0.453111	0.139062	-0.634401	0.0267074	0.0290172	0.928671	0.579452	0.048318	-0.170186	0.596942	-0.184584	0.565765	0.462112	0.130407	-0.0626397	0.846651	-0.0474941	0.883471
gene15876	black	-0.823398	0.00099754	-0.813596	0.00128412	0.777047	0.00294264	0.795536	0.00197381	0.506064	0.0932093	0.555803	0.0606076	-0.371322	0.234678	-0.696665	0.0118229	0.407779	0.188228	0.35822	0.252892	-0.477747	0.116225	-0.548961	0.0645333	0.227658	0.476703	-0.662183	0.018974	0.0635919	0.844345	0.616938	0.0326037	-0.406705	0.189507	0.243722	0.44525	0.319273	0.311747	0.0686013	0.832231	0.227752	0.476515	-0.323665	0.304761	-0.146326	0.649986	0.169789	0.59781
gene15878	black	-0.259695	0.414997	-0.257142	0.419762	0.236631	0.459009	0.468583	0.124408	0.29812	0.346619	0.36118	0.248707	0.0947984	0.76948	-0.594309	0.041563	0.0686089	0.832213	0.0457517	0.887722	0.021178	0.947913	-0.398924	0.198938	-0.182747	0.569705	-0.860714	0.000325247	-0.363297	0.245738	-0.16267	0.613471	-0.234172	0.463826	0.118084	0.714738	0.299621	0.344079	-0.169497	0.598448	-0.394524	0.204397	-0.0629785	0.845831	0.264055	0.406923	0.203452	0.525942
gene15883	black	-0.300306	0.342923	-0.284618	0.369919	0.174192	0.5882	0.33973	0.279958	0.254811	0.424138	0.306611	0.332379	0.0354276	0.912961	-0.366544	0.241227	0.162087	0.61476	-0.139613	0.665195	0.225047	0.481909	-0.314937	0.31873	0.00928384	0.977156	-0.0944495	0.770308	-0.221336	0.489353	0.606562	0.0365199	-0.383975	0.217852	0.341735	0.276946	0.493924	0.102663	-0.147071	0.648305	-0.0384758	0.9055	-0.048852	0.88016	-0.441237	0.151033	-0.134267	0.677391
gene15933	black	-0.22637	0.479266	-0.213494	0.505253	0.167243	0.603394	0.534508	0.0733973	0.0287554	0.929313	0.26074	0.413055	0.232087	0.46793	-0.54677	0.0658266	-0.0830395	0.797512	-0.135557	0.674442	-0.0848384	0.793209	-0.40183	0.195383	-0.209203	0.514049	-0.785637	0.00245581	-0.310099	0.326623	0.131981	0.68263	-0.259449	0.415456	0.23675	0.458777	0.304498	0.335892	-0.394388	0.204567	-0.345385	0.271511	0.0556618	0.863584	0.0621454	0.847849	-0.0440751	0.891814
gene1595	black	-0.798246	0.00185547	-0.786202	0.00242609	0.723631	0.00780645	0.709095	0.00981725	0.619232	0.0317804	0.673358	0.0163813	-0.40386	0.192923	-0.650936	0.0218747	0.329266	0.295979	0.358147	0.252996	-0.464063	0.128579	-0.648152	0.0226397	0.167282	0.603307	-0.397836	0.20028	0.330896	0.29345	0.510965	0.0895646	-0.498998	0.0986372	0.174242	0.588093	0.418632	0.175597	0.189281	0.555737	0.0914215	0.777506	-0.154057	0.632618	-0.362148	0.247348	0.0369307	0.909281
gene1596	black	-0.215609	0.500943	-0.196762	0.539923	0.107017	0.740619	0.403382	0.1935	0.404604	0.192026	0.511209	0.0893859	0.159488	0.620521	-0.524343	0.0801093	0.0565037	0.861538	-0.158095	0.623615	0.0395256	0.902932	-0.252319	0.428839	-0.227303	0.477409	-0.739439	0.00598785	-0.265958	0.403423	-0.280813	0.376629	-0.404441	0.192222	0.0851876	0.792374	0.485634	0.109473	-0.118009	0.714912	-0.505067	0.0939626	0.318871	0.31239	-0.141391	0.661156	0.183606	0.56786
gene15998	black	-0.345364	0.271542	-0.371526	0.234402	0.251983	0.429474	0.650537	0.0219832	0.113488	0.725454	0.490867	0.10514	0.181905	0.571514	-0.551489	0.0630629	-0.246516	0.439883	-0.179183	0.577382	-0.0212256	0.947796	-0.705822	0.0103187	-0.0674157	0.835095	-0.0273361	0.932794	0.168721	0.600149	0.362313	0.247116	-0.614715	0.033416	0.203612	0.525609	0.344152	0.27334	-0.417169	0.177268	-0.327403	0.298883	0.0984551	0.760813	-0.338653	0.281584	-0.546246	0.0661387
gene16018	black	-0.233757	0.464641	-0.231527	0.469035	0.118538	0.713683	0.289076	0.362138	0.181015	0.57343	0.386291	0.214853	-0.0130966	0.967777	-0.136218	0.672933	0.0334073	0.917909	-0.11042	0.732632	-0.230193	0.471671	-0.0777404	0.810219	0.177451	0.581128	0.0526472	0.870916	0.232928	0.466273	-0.0936384	0.772235	-0.293332	0.35479	0.208692	0.515101	0.214369	0.503467	-0.109184	0.73553	0.0018319	0.995492	0.560411	0.058059	-0.204036	0.524727	-0.143392	0.656619
gene16045	black	-0.264044	0.406942	-0.279123	0.37963	0.074433	0.818171	0.747538	0.00519029	0.352186	0.26155	0.692754	0.0125126	0.476341	0.117457	-0.830477	0.000823339	-0.237282	0.457738	-0.488748	0.106881	0.39763	0.200535	-0.818777	0.00112572	-0.380638	0.222217	-0.345081	0.271962	-0.272229	0.391997	0.495235	0.101612	-0.829389	0.000848446	0.0520873	0.872279	0.787043	0.00238239	-0.593842	0.0417646	-0.727608	0.00731443	0.439177	0.153174	-0.163383	0.611896	-0.347115	0.268958
gene16059	black	-0.432235	0.160534	-0.436779	0.155692	0.228393	0.47524	0.596679	0.0405512	0.670943	0.0169181	0.778892	0.00283233	0.0776629	0.810405	-0.626658	0.0292174	0.127663	0.692558	-0.246123	0.440636	0.239953	0.452539	-0.501932	0.0963583	-0.0330734	0.918727	-0.145999	0.650722	0.063768	0.843919	0.44508	0.147088	-0.720289	0.00823851	0.0360185	0.911514	0.808909	0.00144173	-0.135157	0.675356	-0.314456	0.319511	0.621365	0.0310284	-0.222105	0.487806	-0.0362243	0.91101
gene1606	black	-0.500085	0.0977886	-0.496174	0.100864	0.3773	0.226635	0.722388	0.00796513	0.349617	0.265288	0.572296	0.0518323	0.0612575	0.850001	-0.655882	0.020562	0.0503581	0.87649	-0.0507166	0.875617	-0.239094	0.454207	-0.632409	0.0273377	-0.105906	0.74323	-0.387931	0.212745	-0.117341	0.716468	0.525572	0.0792762	-0.512399	0.0885169	0.00823726	0.97973	0.398818	0.199068	-0.309561	0.327508	-0.155011	0.630488	0.239027	0.454338	0.0792269	0.80665	-0.0759993	0.814403
gene16062	black	-0.558232	0.0592549	-0.574411	0.0507758	0.449224	0.14291	0.900476	6.49e-05	0.398746	0.199157	0.704074	0.0105941	0.116957	0.717362	-0.853399	0.000414723	-0.0365818	0.910135	-0.0993058	0.7588	-0.135703	0.674108	-0.79397	0.00204475	-0.102433	0.751411	-0.585038	0.0456938	0.0368222	0.909546	0.466682	0.126151	-0.694041	0.0122824	0.0787452	0.807806	0.543658	0.0676948	-0.356896	0.254777	-0.372737	0.23276	0.194648	0.544372	-0.0456255	0.888029	-0.153629	0.633577
gene16068	black	-0.587062	0.0447682	-0.600811	0.0388293	0.486556	0.108701	0.846571	0.000514481	0.410703	0.18477	0.674037	0.0162326	0.0338284	0.916877	-0.823098	0.0010055	0.104016	0.74768	-0.050775	0.875474	-0.116897	0.717501	-0.795638	0.00196924	0.0227269	0.944109	-0.52762	0.0779018	0.0801032	0.804548	0.652989	0.0213225	-0.669719	0.0171951	0.21695	0.498217	0.612545	0.034223	-0.271199	0.393863	-0.282257	0.374076	0.0935098	0.77254	-0.110809	0.731722	-0.0941262	0.771076
gene16070	black	-0.760836	0.00405789	-0.760346	0.00409589	0.650378	0.0220265	0.860488	0.000327762	0.620252	0.0314192	0.855646	0.000385422	-0.182021	0.571265	-0.830642	0.000819563	0.339646	0.280086	0.0977821	0.762406	-0.366558	0.241208	-0.689793	0.0130541	0.197263	0.538868	-0.666746	0.0178815	0.19926	0.534682	0.37296	0.232458	-0.738137	0.00612421	0.356825	0.254879	0.646214	0.023184	-0.0165445	0.9593	-0.21067	0.511035	0.0762786	0.813732	-0.417905	0.176425	0.093838	0.77176
gene16071	black	-0.668107	0.0175648	-0.678803	0.015217	0.618296	0.0321145	0.655926	0.0205506	0.483313	0.111432	0.663134	0.0187425	-0.311799	0.323839	-0.595341	0.0411201	0.378615	0.224888	0.214714	0.502764	-0.324394	0.30361	-0.482765	0.111898	0.450261	0.141877	-0.514214	0.0872026	0.437174	0.155276	0.153593	0.633656	-0.517726	0.0846963	0.605285	0.0370239	0.512195	0.0886654	0.123265	0.702715	-0.0485365	0.880929	-0.0252635	0.937881	-0.434207	0.158421	0.0609103	0.850843
gene16077	black	-0.537413	0.0715525	-0.53781	0.0713025	0.351301	0.262834	0.728274	0.0072344	0.785351	0.00247094	0.917418	2.63e-05	0.0574222	0.859307	-0.82911	0.000854991	0.216979	0.498158	-0.203872	0.525069	0.123432	0.702328	-0.627658	0.0288841	-0.0832274	0.797063	-0.517746	0.0846824	0.0390235	0.90416	0.419654	0.174435	-0.850265	0.000458447	0.0174623	0.957044	0.917876	2.56e-05	-0.0679427	0.833822	-0.484646	0.110304	0.483716	0.111091	-0.323885	0.304413	0.142539	0.658551
gene16085	black	-0.0850396	0.792728	-0.0996686	0.757942	0.0919846	0.776166	0.345101	0.271932	0.0708156	0.826887	0.128386	0.690892	0.180313	0.574943	-0.414432	0.18042	-0.314071	0.320136	0.0802494	0.804197	0.131979	0.682635	-0.530802	0.0757983	-0.39049	0.209481	-0.318801	0.312503	-0.283313	0.372214	-0.0949436	0.769135	-0.0556379	0.863642	-0.171557	0.593943	-0.0109073	0.973162	-0.326002	0.301078	-0.333347	0.28967	-0.106945	0.740789	0.56546	0.0553535	-0.218504	0.495068
gene16100	black	-0.640585	0.0248178	-0.62737	0.0289801	0.544082	0.067438	0.737406	0.00620186	0.645853	0.0232861	0.677135	0.0155669	-0.121742	0.706244	-0.790274	0.00221998	0.378047	0.225642	0.0606782	0.851405	-0.187816	0.558856	-0.491114	0.104939	-0.0178457	0.956101	-0.851769	0.000437042	-0.148379	0.645357	0.529242	0.0768247	-0.577886	0.0490725	-0.00581123	0.9857	0.598632	0.0397306	0.0251167	0.938241	-0.156456	0.627264	-0.00288029	0.992912	-0.134026	0.677943	0.386522	0.214555
gene16102	black	-0.481769	0.112749	-0.498245	0.0992274	0.437007	0.155451	0.470602	0.122574	0.506645	0.0927718	0.502596	0.0958476	-0.175425	0.585521	-0.564632	0.0557911	0.496351	0.100724	0.0767413	0.81262	0.134843	0.676075	-0.441408	0.150856	0.323627	0.304821	-0.369203	0.23757	-0.0323373	0.920531	0.599346	0.0394338	-0.476515	0.117304	0.383445	0.218541	0.596161	0.040771	0.0819174	0.800199	-0.0478813	0.882526	-0.209946	0.51252	-0.155531	0.629328	0.271163	0.393927
gene16144	black	-0.720067	0.00826782	-0.70734	0.0100838	0.586416	0.0450624	0.78115	0.00270169	0.578947	0.0485602	0.689478	0.0131128	-0.177824	0.580319	-0.768966	0.00346458	0.214011	0.504197	0.134646	0.676525	-0.106793	0.741144	-0.724986	0.00763611	0.0544455	0.866541	-0.475462	0.118231	0.0946763	0.76977	0.577603	0.0492093	-0.581678	0.0472598	0.379625	0.223551	0.644616	0.0236394	-0.0631399	0.84544	-0.101853	0.752781	-0.031306	0.923058	-0.381985	0.220449	-0.129361	0.688648
gene1616	black	-0.0949084	0.769219	-0.124985	0.698737	0.0453926	0.888598	0.403107	0.193833	-0.0461387	0.886777	0.333798	0.288978	0.261972	0.41077	-0.349888	0.264891	-0.187209	0.56015	-0.210999	0.510359	-0.0273186	0.932837	-0.465198	0.127523	0.0203171	0.950029	-0.0774841	0.810835	0.0237466	0.941605	-0.0720524	0.823905	-0.379436	0.223801	0.291435	0.358056	0.198593	0.536081	-0.43751	0.154922	-0.383596	0.218346	0.264108	0.406824	0.0489149	0.880007	-0.33627	0.2852
gene16160	black	-0.694447	0.0122104	-0.716025	0.00881556	0.661661	0.0191022	0.776757	0.00296025	0.635642	0.0263203	0.711601	0.00944564	-0.215216	0.501742	-0.832418	0.000779948	0.345557	0.271257	0.206302	0.520033	-0.127684	0.692508	-0.728367	0.0072233	0.149557	0.642708	-0.622587	0.0306034	0.0943873	0.770456	0.499703	0.0980862	-0.641313	0.024602	0.142028	0.65971	0.534012	0.0737154	0.0605971	0.851602	-0.181108	0.57323	-0.29422	0.353268	-0.153564	0.633723	0.189801	0.554632
gene16174	black	-0.530104	0.0762562	-0.55109	0.0632937	0.470602	0.122574	0.494492	0.102207	0.454629	0.137576	0.549814	0.0640348	-0.299035	0.345068	-0.402938	0.194038	0.214796	0.502598	0.21322	0.505812	-0.196619	0.540223	-0.481672	0.112832	0.373546	0.231666	-0.00886407	0.978188	0.594087	0.0416588	0.289741	0.360985	-0.375123	0.229544	0.306041	0.333326	0.411081	0.184327	0.112816	0.727024	0.0635848	0.844362	0.238199	0.45595	-0.0787305	0.807841	-0.0923911	0.775199
gene16185	black	-0.864908	0.000281203	-0.847684	0.000497069	0.765479	0.00371033	0.720922	0.00815533	0.677124	0.0155692	0.705209	0.0104147	-0.456208	0.136043	-0.649542	0.0222553	0.614924	0.0333393	0.311921	0.323639	-0.419582	0.174517	-0.460472	0.131957	0.422903	0.170775	-0.536466	0.0721502	0.188581	0.557227	0.599445	0.0393925	-0.511575	0.0891176	0.467593	0.125313	0.557438	0.0596945	0.21717	0.497771	0.243623	0.445441	-0.113419	0.725616	-0.412827	0.182284	0.257301	0.419465
gene16205	black	-0.580332	0.0478976	-0.582072	0.0470742	0.547374	0.0654686	0.795319	0.00198353	0.189159	0.555998	0.337426	0.283443	-0.0791449	0.806847	-0.707607	0.0100429	-0.151302	0.638788	0.309265	0.327994	-0.187152	0.560273	-0.809684	0.0014147	-0.125566	0.697395	-0.571939	0.0520124	-0.0543927	0.866669	0.305414	0.334368	-0.181432	0.572532	0.301602	0.34074	0.152244	0.636676	-0.345084	0.271957	-0.0471324	0.884353	-0.264094	0.406849	0.309914	0.326928	-0.383589	0.218354
gene16208	black	-0.266547	0.402343	-0.295534	0.35102	0.184745	0.565419	0.639091	0.0252653	0.298601	0.345804	0.57488	0.0505432	0.251221	0.430918	-0.658522	0.0198851	-0.281194	0.375956	-0.215855	0.500441	0.132718	0.680939	-0.633653	0.0269431	-0.254375	0.424959	-0.382145	0.220239	0.103325	0.74931	0.026884	0.933904	-0.632739	0.0272327	-0.0729789	0.821673	0.441443	0.15082	-0.324496	0.303449	-0.594534	0.0414664	0.237683	0.456955	-0.153984	0.632783	-0.285478	0.368411
gene16218	black	-0.81886	0.00112332	-0.811278	0.00136033	0.755614	0.00447759	0.886111	0.000124275	0.534964	0.0731055	0.600521	0.0389482	-0.298544	0.345901	-0.833361	0.000759518	0.193431	0.546941	0.420513	0.173464	-0.327141	0.299294	-0.831293	0.000804863	0.0569868	0.860365	-0.693167	0.0124382	0.0661047	0.838265	0.457027	0.135252	-0.346183	0.270332	0.32637	0.300501	0.386622	0.214427	-0.0799136	0.805003	0.0371181	0.908822	-0.210125	0.512154	0.153188	0.634564	-0.074206	0.818718
gene1622	black	-0.36102	0.248933	-0.398192	0.19984	0.335077	0.28702	0.550531	0.0636174	0.327499	0.298733	0.377761	0.226022	0.0135479	0.966668	-0.567507	0.0542822	-0.0688505	0.831629	-0.0300435	0.926154	0.275347	0.386379	-0.578711	0.048674	-0.0644268	0.842324	-0.161437	0.616198	0.171199	0.594725	0.641693	0.0244897	-0.509512	0.0906347	-0.112834	0.726982	0.396639	0.201762	-0.10668	0.74141	-0.191368	0.551306	-0.22719	0.477634	-0.167587	0.602637	-0.186213	0.562279
gene16235	black	-0.840719	0.000613986	-0.849732	0.000466227	0.789203	0.00227285	0.864848	0.000281802	0.535266	0.0729128	0.665342	0.0182127	-0.376987	0.227052	-0.766864	0.00361118	0.241348	0.449835	0.433173	0.159528	-0.383473	0.218505	-0.828565	0.000867856	0.281993	0.374543	-0.492563	0.103761	0.378128	0.225534	0.411091	0.184315	-0.416539	0.17799	0.468216	0.124743	0.414967	0.179801	-0.00125691	0.996907	0.0695068	0.830045	-0.132959	0.680386	0.0104391	0.974314	-0.135128	0.675424
gene16236	black	-0.477713	0.116255	-0.499086	0.0985677	0.513376	0.0878072	0.610296	0.0350739	0.0906515	0.779339	0.361393	0.248407	-0.122584	0.704292	-0.543542	0.0677646	0.164974	0.608386	0.20134	0.530337	-0.419708	0.174375	-0.595498	0.0410534	0.247651	0.437713	-0.50932	0.0907764	0.154111	0.632499	0.28306	0.37266	-0.336899	0.284242	0.403529	0.193322	0.152221	0.636729	-0.143216	0.657017	-0.0797187	0.80547	-0.341017	0.278024	-0.0295447	0.927377	-0.0351277	0.913695
gene16253	black	-0.382658	0.219568	-0.379575	0.223618	0.279286	0.37934	0.606593	0.0365077	0.215308	0.501554	0.436348	0.156147	0.0807413	0.803018	-0.577446	0.0492855	-0.149649	0.6425	0.083648	0.796056	-0.044055	0.891863	-0.711097	0.00951959	-0.128295	0.6911	-0.318689	0.312682	-0.137417	0.670196	0.00258684	0.993634	-0.255577	0.422698	0.409937	0.185673	0.296702	0.349029	-0.408441	0.187442	-0.254561	0.424607	0.181925	0.57147	0.25435	0.425005	-0.404406	0.192264
gene16261	black	-0.364758	0.243703	-0.357643	0.253712	0.261155	0.412284	0.689618	0.0130867	0.10553	0.744116	0.338519	0.281787	0.229262	0.473517	-0.662539	0.0188871	-0.271915	0.392566	-0.0879344	0.785815	0.00659034	0.983783	-0.790179	0.00222463	-0.40001	0.197605	-0.33592	0.285733	-0.311282	0.324684	0.608072	0.0359299	-0.402907	0.194075	0.0280133	0.931133	0.290907	0.358967	-0.521259	0.0822259	-0.271695	0.392964	-0.0840196	0.795167	0.0349604	0.914105	-0.44371	0.148486
gene16279	black	-0.569152	0.0534316	-0.557845	0.059469	0.506858	0.0926115	0.546992	0.0656951	0.386517	0.214562	0.419873	0.174187	-0.275584	0.385953	-0.441491	0.15077	-0.0764747	0.813261	0.3362	0.285306	-0.358914	0.251908	-0.589969	0.0434624	-0.10402	0.74767	-0.110602	0.732207	0.355952	0.256127	0.29849	0.345993	-0.255691	0.422483	-0.0770534	0.81187	0.137351	0.670348	0.0506255	0.875838	0.0838004	0.795691	-0.0497168	0.878052	-0.131529	0.683667	-0.295438	0.351183
gene16281	black	-0.397548	0.200636	-0.378398	0.225175	0.333464	0.28949	0.622975	0.0304692	-0.0146374	0.963988	0.312881	0.322072	0.097634	0.762757	-0.552506	0.062478	0.0384638	0.905529	0.0124881	0.969274	-0.361341	0.248481	-0.522688	0.0812404	-0.0136717	0.966363	-0.675402	0.0159368	-0.295137	0.351698	0.185198	0.564449	-0.262334	0.4101	0.548525	0.0647891	0.214667	0.50286	-0.421776	0.17204	-0.158495	0.622725	-0.0861117	0.790166	-0.035115	0.913726	-0.163071	0.612585
gene16303	black	-0.511001	0.0895379	-0.506373	0.0929762	0.365587	0.242552	0.726493	0.00745	0.267757	0.400128	0.607766	0.0360488	0.0891443	0.782929	-0.625937	0.0294598	0.0511397	0.874586	-0.179923	0.575784	-0.217659	0.496779	-0.594656	0.041414	0.00785152	0.980679	-0.29684	0.348794	0.00164826	0.995944	0.562958	0.056683	-0.67948	0.0150765	0.278951	0.379936	0.500368	0.0975684	-0.321428	0.308308	-0.193588	0.546609	0.162079	0.614778	-0.493751	0.102802	-0.244532	0.443691
gene16320	black	-0.481368	0.113092	-0.487458	0.10795	0.506673	0.0927511	0.597963	0.0400102	0.206642	0.51933	0.386671	0.214363	-0.129587	0.688129	-0.5521	0.0627111	0.152534	0.636028	0.218936	0.494195	-0.514875	0.0867266	-0.494187	0.102451	0.0488728	0.880109	-0.659423	0.019658	0.0366199	0.910042	0.191102	0.551871	-0.316605	0.316034	0.0423795	0.895956	0.0851312	0.792509	-0.0577132	0.8586	-0.0895762	0.7819	-0.274215	0.388414	0.042447	0.895791	0.146283	0.650083
gene16345	black	-0.771138	0.00331789	-0.782857	0.00260603	0.686713	0.0136357	0.918462	2.47e-05	0.629045	0.0284263	0.726964	0.00739256	-0.19717	0.539065	-0.872389	0.000214293	0.168178	0.601341	0.23686	0.458562	-0.193289	0.54724	-0.810811	0.00137607	0.0445264	0.890712	-0.594041	0.0416786	0.13652	0.672242	0.523548	0.0806514	-0.552909	0.0622475	0.105412	0.744392	0.504792	0.0941709	-0.0969989	0.764261	-0.0879982	0.785662	-0.00709504	0.982541	0.108324	0.737548	-0.0202498	0.950194
gene16348	black	-0.692587	0.0125426	-0.679931	0.0149836	0.629742	0.0281982	0.770396	0.00336746	0.527187	0.0781911	0.554631	0.0612677	-0.202422	0.528083	-0.761481	0.0040082	0.197158	0.53909	0.309322	0.327901	-0.316447	0.316288	-0.692839	0.0124972	-0.0949965	0.76901	-0.680029	0.0149634	-0.150572	0.640426	0.445165	0.147002	-0.361708	0.247965	0.0160655	0.960477	0.308102	0.329913	-0.0684346	0.832634	-0.0153358	0.962271	-0.197003	0.539416	0.175273	0.585851	0.093365	0.772884
gene16352	black	-0.865252	0.000277809	-0.859321	0.000341001	0.734824	0.0064817	0.944391	3.81e-06	0.676875	0.015622	0.829938	0.000835706	-0.241807	0.448946	-0.891679	9.77e-05	0.284943	0.369349	0.203151	0.526567	-0.285031	0.369195	-0.821065	0.00106075	0.120809	0.708406	-0.582294	0.0469697	0.149094	0.643748	0.60368	0.0376644	-0.674917	0.0160415	0.328637	0.296957	0.640573	0.0248213	-0.0560427	0.862658	-0.0722317	0.823473	-0.00981997	0.975837	-0.289686	0.361081	-0.0503096	0.876608
gene16354	black	-0.230926	0.470222	-0.230909	0.470255	0.240492	0.451492	0.344653	0.272596	0.038935	0.904377	0.1893	0.555697	-0.018073	0.955543	-0.314911	0.318773	-0.144958	0.653074	0.212	0.508307	-0.275091	0.386838	-0.419586	0.174513	-0.121597	0.706579	-0.321787	0.307737	-0.0665032	0.837301	-0.289633	0.361172	-0.0584882	0.856719	0.144455	0.654212	-0.0984738	0.760768	-0.178839	0.578125	-0.155764	0.628808	-0.154918	0.630696	0.177544	0.580926	-0.212954	0.506355
gene16369	black	-0.174316	0.587931	-0.167477	0.60288	0.0860018	0.790428	0.480224	0.114076	0.364229	0.244438	0.366952	0.240664	0.2851	0.369074	-0.606539	0.0365285	-0.106718	0.74132	-0.237155	0.457985	0.197563	0.53824	-0.388928	0.21147	-0.544432	0.0672268	-0.629239	0.0283629	-0.457865	0.134445	0.414093	0.180813	-0.421953	0.171841	-0.564219	0.0560102	0.393325	0.2059	-0.245646	0.441552	-0.431624	0.161193	0.145946	0.650843	0.204431	0.523908	0.19674	0.539968
gene16394	black	-0.258476	0.417269	-0.238693	0.454987	0.0909737	0.778572	0.546484	0.0659969	0.38118	0.221505	0.551444	0.063089	0.276708	0.38394	-0.648272	0.0226065	-0.0977432	0.762498	-0.186849	0.56092	0.151084	0.639279	-0.586593	0.0449814	-0.375166	0.229487	-0.516953	0.0852436	-0.446378	0.145772	0.00463522	0.988593	-0.422179	0.171587	0.129811	0.687614	0.537739	0.071347	-0.408681	0.187157	-0.519555	0.0834114	0.432463	0.160289	0.163892	0.610773	-0.126006	0.696378
gene16409	black	-0.810691	0.00138016	-0.806179	0.00154013	0.73748	0.00619396	0.807186	0.00150326	0.496635	0.100498	0.684447	0.0140757	-0.363546	0.245391	-0.69486	0.0121376	0.332236	0.29138	0.364781	0.24367	-0.501942	0.0963506	-0.671632	0.0167637	0.366093	0.241851	-0.576711	0.0496437	0.349405	0.265597	0.240498	0.451482	-0.416768	0.177727	0.631375	0.027669	0.444505	0.147674	0.0135875	0.96657	0.0618834	0.848484	0.00617799	0.984797	-0.148263	0.645618	-0.0469705	0.884748
gene16420	black	-0.0261108	0.935801	-0.0283205	0.93038	0.0234505	0.942332	0.17526	0.58588	-0.105239	0.744799	0.178979	0.577823	0.149977	0.641764	-0.172317	0.592285	-0.0942561	0.770768	-0.0930748	0.773574	-0.264075	0.406885	-0.232428	0.467258	-0.0516837	0.873261	-0.2134	0.505444	-0.0266781	0.934409	-0.268952	0.397947	-0.216498	0.499135	0.175356	0.585671	0.0107736	0.973491	-0.192387	0.549148	-0.322524	0.306568	0.0164619	0.959503	-0.190639	0.552853	-0.119055	0.712481
gene16424	black	-0.284143	0.370754	-0.303554	0.337469	0.169391	0.598681	0.487719	0.107733	0.516384	0.0856479	0.644646	0.0236309	0.122808	0.703773	-0.537654	0.0714005	-0.0879346	0.785814	-0.170894	0.595393	0.120928	0.70813	-0.514722	0.0868369	-0.21706	0.497994	-0.104394	0.746789	0.0872025	0.787561	0.129351	0.688672	-0.638716	0.0253785	-0.297953	0.346902	0.465896	0.126877	-0.112323	0.728177	-0.439966	0.152352	0.368454	0.238596	-0.135707	0.674099	-0.0856087	0.791368
gene16430	black	-0.865051	0.000279792	-0.875652	0.000189342	0.801547	0.00171875	0.837781	0.000669227	0.726708	0.00742367	0.810288	0.0013939	-0.392573	0.206845	-0.806327	0.00153465	0.574207	0.0508768	0.300182	0.343131	-0.340865	0.278251	-0.615932	0.0329695	0.434277	0.158347	-0.669637	0.0172136	0.232163	0.467779	0.485454	0.109624	-0.620209	0.0314344	0.419597	0.174501	0.599754	0.0392645	0.158609	0.622473	0.0470129	0.884644	-0.126115	0.696126	-0.209791	0.512839	0.296197	0.349889
gene16447	black	-0.344419	0.272944	-0.349866	0.264924	0.241269	0.449987	0.491479	0.104641	0.339168	0.280806	0.345379	0.271521	0.00866389	0.978681	-0.494072	0.102544	-0.131581	0.683547	0.0615356	0.849327	0.325549	0.301791	-0.547468	0.0654128	-0.112626	0.727468	-0.15283	0.635364	-0.00297771	0.992672	0.260556	0.413398	-0.225613	0.480777	0.238947	0.454493	0.412667	0.182471	-0.229177	0.473685	-0.12711	0.693831	0.136481	0.672332	0.160123	0.619111	-0.359683	0.250819
gene16474	black	-0.428171	0.164945	-0.432529	0.160218	0.236036	0.460173	0.731688	0.0068344	0.445498	0.146663	0.684451	0.0140749	0.198211	0.53688	-0.690568	0.0129107	-0.121317	0.707227	-0.236743	0.45879	0.157479	0.624986	-0.637775	0.0256642	-0.175356	0.585671	-0.24751	0.437982	-0.0809488	0.80252	0.324076	0.304112	-0.649083	0.0223818	0.127639	0.692613	0.616878	0.0326257	-0.405314	0.191172	-0.356818	0.254889	0.496213	0.100834	-0.11596	0.719684	-0.324388	0.303619
gene16475	black	-0.689098	0.0131837	-0.696446	0.0118606	0.526603	0.0785824	0.893162	9.14e-05	0.805737	0.00155653	0.936398	7.36e-06	-0.0263418	0.935234	-0.946323	3.21e-06	0.214207	0.503797	-0.0594322	0.854428	0.0413225	0.898539	-0.759375	0.00417214	-0.0499706	0.877434	-0.614251	0.0335874	0.0359959	0.911569	0.496284	0.100777	-0.839835	0.000630212	0.0460718	0.886941	0.83459	0.000733533	-0.0996511	0.757983	-0.380519	0.222374	0.283685	0.371559	-0.213005	0.506251	0.0864426	0.789376
gene16484	black	-0.850916	0.000449086	-0.849871	0.000464185	0.759909	0.0041301	0.840934	0.000610073	0.562371	0.0569981	0.749043	0.0050514	-0.353627	0.259467	-0.755801	0.00446197	0.397752	0.200383	0.306815	0.332041	-0.404419	0.192249	-0.748723	0.0050807	0.383951	0.217883	-0.493402	0.103083	0.316883	0.315586	0.484046	0.110811	-0.551398	0.0631152	0.636487	0.0260589	0.564979	0.0556075	0.0171993	0.95769	0.0481177	0.88195	-0.0664106	0.837525	-0.297753	0.347242	-0.0491493	0.879435
gene16488	black	-0.173398	0.589929	-0.140016	0.664278	0.0416733	0.897682	0.193124	0.547589	0.128442	0.690762	0.148872	0.644248	0.0750487	0.81669	-0.220223	0.491596	0.0548952	0.865448	-0.0864272	0.789412	0.181858	0.571616	-0.253006	0.427539	-0.115561	0.720615	-0.0207843	0.94888	-0.369111	0.237695	0.392443	0.20701	-0.126852	0.694427	0.344431	0.272926	0.328852	0.296623	-0.222227	0.487561	0.0013072	0.996783	0.0701712	0.828442	-0.149873	0.641997	-0.208132	0.516255
gene16499	black	-0.428498	0.164588	-0.457069	0.135211	0.333157	0.289962	0.805488	0.0015658	0.402195	0.194939	0.659409	0.0196616	0.195633	0.542296	-0.825936	0.000932099	-0.13656	0.672152	-0.122533	0.704409	0.109474	0.73485	-0.807691	0.001485	-0.189066	0.556195	-0.489917	0.105918	-0.0574846	0.859155	0.274252	0.388348	-0.647881	0.0227153	0.0275221	0.932338	0.516789	0.0853604	-0.39215	0.20738	-0.497314	0.0999612	0.179381	0.576953	0.111737	0.729548	-0.2113	0.509741
gene16500	black	-0.338101	0.28242	-0.355012	0.257474	0.36356	0.245372	0.506719	0.0927158	0.168939	0.599672	0.365918	0.242094	-0.038913	0.904431	-0.494344	0.102326	0.170738	0.595733	0.114605	0.722846	-0.316982	0.315427	-0.345665	0.271097	0.165627	0.606947	-0.733798	0.00659559	0.0161668	0.960228	-0.123742	0.701611	-0.255101	0.423592	0.261199	0.412203	0.170874	0.595436	-0.10813	0.738004	-0.205447	0.521803	-0.0526846	0.870825	0.191819	0.55035	0.209778	0.512866
gene16504	black	-0.405214	0.191292	-0.403994	0.192761	0.214604	0.502988	0.806248	0.00153758	0.326628	0.300097	0.677413	0.0155081	0.309445	0.327698	-0.769475	0.00342978	-0.167797	0.602176	-0.307746	0.330501	0.026411	0.935065	-0.750484	0.00492103	-0.25901	0.416274	-0.408068	0.187884	-0.152466	0.636179	0.429818	0.163149	-0.67369	0.0163083	0.131599	0.683506	0.635228	0.0264489	-0.545402	0.0666431	-0.46992	0.123191	0.53563	0.072681	-0.0336998	0.917192	-0.318945	0.312273
gene16518	black	-0.635222	0.0264507	-0.653799	0.0211075	0.576428	0.0497819	0.686276	0.0137198	0.597772	0.0400903	0.617913	0.0322518	-0.23772	0.456883	-0.641717	0.0244827	0.169144	0.599222	0.141907	0.659985	-0.124027	0.700952	-0.560876	0.0578059	0.0810364	0.80231	-0.310582	0.325831	0.406835	0.189352	0.652588	0.0214296	-0.587855	0.0444094	-0.158433	0.622864	0.476396	0.117408	0.130046	0.687073	-0.0251451	0.938172	-0.0393937	0.903255	-0.260691	0.413146	0.0457498	0.887726
gene16527	black	-0.439107	0.153247	-0.456799	0.135471	0.448331	0.143805	0.50211	0.0962211	0.317135	0.31518	0.401099	0.196274	-0.134964	0.675798	-0.4925	0.103812	0.420295	0.17371	0.084127	0.79491	-0.269238	0.397425	-0.290779	0.359189	0.258695	0.416861	-0.550148	0.0638401	-0.0671572	0.83572	0.455869	0.136371	-0.390658	0.209267	0.0578795	0.858197	0.257183	0.419686	0.0237607	0.94157	0.0238691	0.941304	-0.200888	0.531281	0.0537332	0.868274	0.417457	0.176938
gene16548	black	-0.708152	0.00995972	-0.704994	0.0104485	0.707948	0.00999081	0.75253	0.00474041	0.311184	0.324845	0.475909	0.117837	-0.299008	0.345114	-0.629311	0.0283392	0.229753	0.472544	0.36292	0.246266	-0.623162	0.0304048	-0.534335	0.0735081	0.182164	0.570958	-0.729491	0.00708986	0.160993	0.617183	0.239721	0.452988	-0.328009	0.297937	0.263449	0.408041	0.133969	0.678075	0.000918758	0.997739	0.0917013	0.77684	-0.322925	0.305931	-0.113307	0.725877	0.063874	0.843662
gene16573	black	-0.341904	0.276694	-0.346314	0.270139	0.313126	0.321673	0.355289	0.257076	0.104215	0.747211	0.20576	0.521153	-0.156425	0.627334	-0.277449	0.382615	-0.0739197	0.819407	0.231905	0.468289	-0.183408	0.568285	-0.590052	0.0434256	0.056512	0.861518	0.138736	0.667191	0.351522	0.262514	0.442837	0.149382	-0.110106	0.733369	0.208154	0.516209	0.142788	0.657987	-0.094362	0.770516	0.0735643	0.820263	-0.0214286	0.947298	0.096333	0.765839	-0.379993	0.223067
gene16574	black	-0.764019	0.00381707	-0.775008	0.00306823	0.662299	0.0189457	0.96593	3.41e-07	0.489441	0.106309	0.763524	0.00385381	-0.113777	0.724779	-0.877191	0.00017839	0.133219	0.679792	0.109558	0.734652	-0.289031	0.362216	-0.852483	0.00042716	0.111156	0.730909	-0.566851	0.0546239	0.199103	0.535011	0.543182	0.0679836	-0.681941	0.0145744	0.329449	0.295693	0.555227	0.0609316	-0.20913	0.514199	-0.170472	0.596315	0.0135414	0.966684	-0.209699	0.513027	-0.168679	0.600241
gene16582	black	-0.141536	0.660827	-0.140349	0.663522	0.121097	0.707738	0.182358	0.57054	0.0413802	0.898398	0.28524	0.368828	-0.0388589	0.904563	-0.137256	0.670564	0.037143	0.908761	0.0536125	0.868567	-0.324493	0.303453	-0.125087	0.6985	0.205176	0.522363	-0.271902	0.39259	0.230809	0.470453	-0.599957	0.0391807	-0.135931	0.673589	0.495391	0.101488	0.0978128	0.762333	-0.0381882	0.906204	-0.214399	0.503407	0.237838	0.456653	-0.189482	0.555311	-0.0813669	0.801518
gene16589	black	-0.587394	0.0446175	-0.576897	0.049553	0.414805	0.179988	0.836563	0.000693242	0.465799	0.126967	0.736745	0.0062726	0.0542236	0.867081	-0.779217	0.00281323	-0.0670215	0.836048	-0.034448	0.91536	-0.163731	0.611127	-0.785242	0.00247675	-0.144752	0.65354	-0.460739	0.131704	0.0662168	0.837994	0.294776	0.352315	-0.595252	0.0411586	0.2438	0.4451	0.592871	0.0421857	-0.326782	0.299855	-0.323453	0.305096	0.409934	0.185676	-0.114602	0.722852	-0.302105	0.339896
gene16615	black	-0.461344	0.131131	-0.438508	0.153874	0.310335	0.326236	0.730416	0.00698138	0.494781	0.101975	0.602521	0.0381319	0.129592	0.688116	-0.765026	0.00374322	-0.106191	0.742561	-0.0528058	0.87053	-0.0453133	0.888791	-0.627267	0.0290144	-0.422561	0.171158	-0.705173	0.0104203	-0.23967	0.453089	0.232274	0.467562	-0.462952	0.129618	-0.138281	0.668227	0.506036	0.09323	-0.281447	0.375507	-0.381249	0.221414	0.325213	0.302318	0.105486	0.744219	-0.0586274	0.856381
gene16652	black	-0.573791	0.0510839	-0.572416	0.0517721	0.528932	0.0770295	0.645199	0.0234726	0.445018	0.147152	0.36523	0.243047	-0.214508	0.503183	-0.609601	0.0353396	-0.0688356	0.831666	0.390674	0.209247	-0.061373	0.849721	-0.673973	0.0162464	-0.176495	0.583199	-0.380909	0.22186	0.0213593	0.947468	0.323157	0.305564	-0.135284	0.675067	-0.0477554	0.882834	0.174559	0.587401	-0.0827061	0.79831	0.059312	0.854719	-0.163731	0.611126	0.389936	0.210184	-0.203473	0.525897
gene16669	black	-0.0657435	0.839138	-0.0660502	0.838396	0.00458575	0.988715	0.402153	0.19499	0.158759	0.62214	0.351742	0.262193	0.317415	0.314729	-0.528816	0.0771066	-0.205547	0.521596	-0.173589	0.589514	0.0773823	0.811079	-0.515881	0.0860068	-0.381603	0.22095	-0.578866	0.0485991	-0.237387	0.457533	-0.109181	0.735538	-0.292991	0.355375	-0.0527289	0.870717	0.353201	0.260081	-0.349904	0.264869	-0.619436	0.0317079	0.306208	0.333049	0.314471	0.319487	-0.03629	0.910849
gene1667	black	-0.404542	0.1921	-0.406938	0.189229	0.330971	0.293333	0.57307	0.051444	0.11606	0.719451	0.279981	0.378105	-0.01727	0.957516	-0.439444	0.152896	-0.263872	0.407259	0.149875	0.641992	-0.180904	0.573669	-0.717897	0.00855871	-0.171258	0.594597	0.0360241	0.9115	0.151373	0.638629	0.497718	0.0996425	-0.19422	0.545274	0.0176787	0.956512	0.113186	0.726159	-0.329607	0.295449	0.016385	0.959692	0.0857672	0.790989	0.250989	0.431358	-0.522512	0.0813615
gene16672	black	-0.0878697	0.785969	-0.0530566	0.86992	0.0196084	0.95177	0.31293	0.321992	-0.0206396	0.949236	0.0946945	0.769727	0.238037	0.456265	-0.291228	0.358413	-0.219033	0.493998	-0.131507	0.683717	-0.187602	0.559313	-0.124323	0.700267	-0.464941	0.127762	-0.57817	0.0489348	-0.465142	0.127575	-0.0518446	0.87287	-0.0905975	0.779467	-0.219621	0.49281	-0.00665269	0.983629	-0.315484	0.317845	-0.208541	0.515411	0.0958719	0.766933	0.0559717	0.862831	-0.029825	0.926689
gene16681	black	-0.696469	0.0118566	-0.699227	0.0113866	0.585039	0.0456931	0.97341	1e-07	0.450365	0.141773	0.699732	0.011302	0.00535772	0.986815	-0.93329	9.3e-06	0.0368549	0.909467	0.0777466	0.810204	-0.173358	0.590016	-0.901638	6.14e-05	-0.0869342	0.788202	-0.69206	0.0126379	-0.0875508	0.78673	0.50004	0.0978238	-0.603989	0.0375402	0.273085	0.390451	0.529748	0.0764904	-0.348022	0.267624	-0.260272	0.413924	-0.00683892	0.983171	0.00920304	0.977354	-0.190823	0.552461
gene16683	black	-0.262876	0.409098	-0.242738	0.447148	0.0966429	0.765105	0.606589	0.0365092	0.281618	0.375206	0.434549	0.158057	0.309435	0.327715	-0.654965	0.0208008	-0.301522	0.340876	-0.168474	0.600692	0.144802	0.653429	-0.733818	0.00659337	-0.553067	0.0621567	-0.365653	0.242461	-0.367343	0.240124	0.385463	0.215923	-0.351079	0.263157	-0.124487	0.699887	0.457744	0.134562	-0.511441	0.0892158	-0.428866	0.164186	0.420158	0.173865	0.34447	0.272868	-0.320978	0.309025
gene16693	black	-0.698076	0.0115811	-0.687575	0.013471	0.654112	0.021025	0.797319	0.00189532	0.308416	0.329394	0.520327	0.0828728	-0.211243	0.509859	-0.690118	0.0129939	0.189931	0.554356	0.282718	0.373263	-0.502426	0.0959777	-0.579494	0.0482978	0.152786	0.635462	-0.796965	0.00191073	0.0541131	0.86735	0.159821	0.619782	-0.351106	0.263117	0.480379	0.113942	0.263032	0.40881	-0.123109	0.703075	-0.00723878	0.982187	-0.198957	0.535317	-0.141043	0.661946	-0.0410612	0.899178
gene16699	black	-0.61255	0.0342211	-0.601793	0.0384276	0.544462	0.0672087	0.592219	0.04247	0.501072	0.0970226	0.517395	0.0849309	-0.218303	0.495475	-0.605997	0.0367421	0.52064	0.0826548	0.105786	0.743513	-0.157716	0.624459	-0.319782	0.310934	0.248995	0.435148	-0.670506	0.0170165	-0.140938	0.662184	0.569962	0.0530163	-0.467948	0.124988	0.328913	0.296528	0.51044	0.0899499	0.0834823	0.796452	0.0691255	0.830966	-0.232508	0.4671	-0.327379	0.29892	0.352101	0.261673
gene16711	black	-0.795016	0.00199715	-0.804174	0.00161561	0.716488	0.00875151	0.838022	0.000664571	0.558829	0.0589253	0.748739	0.00507926	-0.265185	0.404843	-0.745573	0.00537601	0.377689	0.226118	0.152977	0.635036	-0.39739	0.200832	-0.633879	0.0268716	0.283631	0.371654	-0.471979	0.121333	0.235172	0.461865	0.639964	0.0250031	-0.709727	0.00972252	0.248907	0.435315	0.499156	0.0985135	0.0300832	0.926056	0.0196835	0.951585	-0.14722	0.647968	-0.454165	0.138029	0.0780041	0.809586
gene16719	black	-0.500437	0.0975148	-0.534913	0.0731381	0.540427	0.0696718	0.597103	0.0403722	0.355289	0.257077	0.375674	0.228806	-0.180396	0.574765	-0.581707	0.047246	0.10974	0.734226	0.235001	0.462201	-0.13465	0.676517	-0.584021	0.0461638	0.0362156	0.911031	-0.345769	0.270943	0.154808	0.630942	0.567564	0.0542526	-0.396803	0.201558	-0.213757	0.504715	0.154591	0.631427	0.0290453	0.928602	-0.0110865	0.972721	-0.444211	0.147974	0.0782459	0.809005	0.0658122	0.838972
gene16730	black	-0.170568	0.596106	-0.170692	0.595834	0.112947	0.726719	0.211112	0.510128	0.230106	0.471844	0.344646	0.272608	0.0128067	0.968491	-0.158296	0.623168	0.0802433	0.804212	-0.150432	0.640741	-0.289074	0.362141	-0.0580409	0.857805	-0.0493311	0.878992	-0.0183917	0.95476	0.113715	0.724924	0.196925	0.53958	-0.415203	0.179528	-0.390172	0.209884	0.126392	0.695488	0.0564747	0.861609	-0.0835288	0.796341	0.230193	0.471671	-0.326206	0.300758	0.158289	0.623185
gene16739	black	-0.379239	0.224062	-0.387455	0.213355	0.197627	0.538106	0.769497	0.0034283	0.394128	0.204892	0.664764	0.0183503	0.323977	0.304267	-0.757039	0.00435995	-0.187412	0.559719	-0.376691	0.227447	0.181405	0.57259	-0.687233	0.0135361	-0.347565	0.268295	-0.291827	0.35738	-0.186366	0.561952	0.604608	0.0372932	-0.78849	0.00230857	-0.162925	0.612908	0.621321	0.0310439	-0.46448	0.128191	-0.462382	0.130153	0.36419	0.244493	-0.231109	0.469861	-0.279981	0.378106
gene16752	black	-0.313335	0.321332	-0.297252	0.348093	0.177576	0.580857	0.47666	0.117176	0.263824	0.407348	0.545402	0.0666431	0.116516	0.718388	-0.489109	0.106583	0.163322	0.61203	-0.123344	0.702532	-0.147806	0.646648	-0.405484	0.190968	0.0689948	0.831281	-0.460501	0.13193	-0.223187	0.485632	-0.115149	0.721577	-0.402167	0.194973	0.56009	0.0582343	0.475539	0.118163	-0.291252	0.358372	-0.323068	0.305705	0.397164	0.201111	-0.0842409	0.794638	-0.0291352	0.928381
gene16753	black	-0.643469	0.0239706	-0.63429	0.0267425	0.584576	0.0459071	0.705476	0.0103727	0.363038	0.246101	0.53668	0.0720149	-0.175578	0.585188	-0.66821	0.0175411	0.464093	0.128551	0.153682	0.633457	-0.384335	0.217384	-0.491283	0.104801	0.291475	0.357986	-0.754083	0.00460658	-0.133351	0.67949	0.466607	0.12622	-0.417778	0.176571	0.519523	0.0834338	0.434866	0.157719	-0.09528	0.768337	0.0257356	0.936722	-0.14355	0.65626	-0.077271	0.811347	0.245861	0.441138
gene16759	black	-0.670716	0.0169692	-0.655759	0.0205938	0.56999	0.0530019	0.796371	0.00193675	0.431042	0.161821	0.597682	0.0401283	-0.146571	0.649431	-0.729895	0.00704235	0.146023	0.650668	0.242697	0.447226	-0.309903	0.326945	-0.6445	0.0236728	0.0574786	0.85917	-0.713993	0.00910099	-0.0743662	0.818332	0.0831313	0.797293	-0.336068	0.285508	0.482655	0.111992	0.381222	0.221449	-0.204467	0.523834	-0.0801559	0.804421	0.063222	0.845241	0.0933623	0.772891	-0.096645	0.7651
gene1676	black	-0.596463	0.0406425	-0.592449	0.0423697	0.521961	0.0817408	0.693014	0.0124657	0.368731	0.238217	0.475845	0.117894	-0.140454	0.663283	-0.697531	0.0116739	0.0496288	0.878267	0.27111	0.394024	-0.0775799	0.810605	-0.868305	0.000249068	-0.0203837	0.949865	-0.362009	0.247542	0.0205393	0.949482	0.480131	0.114156	-0.316418	0.316335	0.422172	0.171595	0.416145	0.178443	-0.194826	0.543997	-0.0973608	0.763404	-0.17553	0.585293	0.0835304	0.796337	-0.301122	0.341548
gene16761	black	-0.74007	0.00592268	-0.743091	0.0056176	0.609976	0.0351963	0.876088	0.000186185	0.483775	0.111041	0.771173	0.0033156	-0.134192	0.677564	-0.778775	0.00283927	0.192615	0.548666	0.0522319	0.871927	-0.259775	0.414849	-0.738029	0.00613564	0.209685	0.513057	-0.448826	0.143308	0.256237	0.421458	0.489719	0.106081	-0.705574	0.0103574	0.509798	0.0904231	0.625724	0.0295314	-0.156781	0.626541	-0.139867	0.664618	0.0850029	0.792816	-0.483457	0.11131	-0.206883	0.518831
gene16766	black	-0.196311	0.54087	-0.202458	0.528007	0.110286	0.732946	0.368983	0.23787	0.156011	0.628256	0.364749	0.243716	0.157236	0.625528	-0.40639	0.189883	0.260125	0.414197	-0.263252	0.408404	0.173857	0.58893	-0.184348	0.56627	0.228717	0.474598	-0.451536	0.140613	-0.238012	0.456314	0.171851	0.593303	-0.417263	0.17716	0.598454	0.0398049	0.53222	0.0748731	-0.242895	0.446845	-0.246801	0.439338	0.139942	0.664448	-0.252034	0.429378	0.0971518	0.763899
gene16767	black	-0.21661	0.498907	-0.217312	0.497483	0.150641	0.640273	0.450547	0.141593	-0.0847178	0.793497	0.0797206	0.805465	0.161814	0.615364	-0.366837	0.240822	-0.361297	0.248542	-0.0721002	0.82379	0.202266	0.528407	-0.478774	0.115331	-0.228044	0.475934	-0.102552	0.751131	-0.0804559	0.803702	0.387252	0.213616	-0.196882	0.53967	0.257881	0.418381	0.158065	0.623683	-0.417778	0.176571	-0.104679	0.746118	-0.192741	0.548399	-0.220547	0.490942	-0.629514	0.0282727
gene16797	black	-0.265036	0.405116	-0.267456	0.400678	0.190361	0.553443	0.476778	0.117073	-0.0580766	0.857718	0.296901	0.34869	0.114791	0.722411	-0.385322	0.216105	0.0146305	0.964006	-0.0577646	0.858476	-0.14969	0.642407	-0.44829	0.143845	0.208989	0.51449	-0.308711	0.328908	-0.0579535	0.858017	0.0201566	0.950423	-0.214969	0.502245	0.783765	0.00255624	0.283051	0.372676	-0.437786	0.154632	-0.156324	0.627558	0.210195	0.512009	0.0609644	0.850711	-0.307289	0.331256
gene16820	black	-0.182052	0.571198	-0.178312	0.579263	0.19654	0.540389	0.315062	0.318528	-0.126133	0.696084	0.0283917	0.930205	0.0205048	0.949567	-0.184605	0.565719	-0.176059	0.584144	0.013726	0.96623	-0.346937	0.269219	-0.153969	0.632817	-0.12382	0.70143	-0.295936	0.350333	0.122907	0.703542	0.213032	0.506197	-0.11551	0.720733	-0.140127	0.664027	-0.107087	0.740453	-0.131812	0.683017	0.0176087	0.956684	-0.150531	0.640519	-0.178878	0.578041	-0.142079	0.659594
gene16821	black	-0.488226	0.107312	-0.493236	0.103217	0.392205	0.20731	0.726541	0.00744417	0.420106	0.173924	0.442316	0.149919	0.0311432	0.923457	-0.732748	0.00671356	-0.218514	0.495049	0.12335	0.702518	0.182806	0.569578	-0.817113	0.00117484	-0.347469	0.268436	-0.343645	0.274095	-0.103691	0.748447	0.505106	0.0939328	-0.340746	0.27843	-0.0946246	0.769892	0.374568	0.230291	-0.30299	0.338412	-0.192909	0.548043	-0.0169793	0.958231	0.299902	0.343605	-0.350507	0.263989
gene16823	black	-0.101042	0.754696	-0.077235	0.811433	0.0103532	0.974525	0.178521	0.578811	0.0311482	0.923445	0.0837088	0.79591	0.136204	0.672965	-0.143905	0.655457	-0.0466843	0.885446	-0.245971	0.440928	0.0840217	0.795162	0.021254	0.947727	-0.191955	0.550062	-0.135895	0.67367	-0.238206	0.455936	0.377535	0.226323	-0.262354	0.410063	-0.0475371	0.883366	0.188212	0.558014	-0.133834	0.678384	-0.0229507	0.943559	-0.0488131	0.880255	-0.563799	0.0562337	-0.101257	0.754188
gene16858	black	-0.388768	0.211674	-0.408651	0.187192	0.342886	0.275227	0.404715	0.191893	0.479559	0.11465	0.60664	0.036489	-0.0983997	0.760944	-0.503462	0.0951839	0.512468	0.0884666	-0.108148	0.737962	-0.0247743	0.939082	-0.321712	0.307857	0.358068	0.253108	-0.378533	0.224997	0.166683	0.604624	0.451271	0.140874	-0.671539	0.0167843	0.280752	0.376738	0.65971	0.0195861	0.157816	0.624236	-0.241272	0.449981	-0.0180927	0.955495	-0.509477	0.0906605	0.387511	0.213284
gene16859	black	-0.833354	0.00075968	-0.846284	0.000519058	0.768663	0.00348544	0.932279	1e-05	0.600899	0.0387928	0.789686	0.00224892	-0.267354	0.400865	-0.859045	0.000344193	0.283548	0.3718	0.241057	0.450399	-0.390538	0.20942	-0.763131	0.00388318	0.210663	0.511047	-0.647799	0.0227382	0.280341	0.377467	0.466354	0.126454	-0.66889	0.0173845	0.257741	0.418643	0.503828	0.0949046	-0.00091592	0.997746	-0.085171	0.792414	-0.131037	0.684796	-0.261607	0.411447	0.0323013	0.920619
gene16861	black	-0.469389	0.123673	-0.472134	0.121194	0.370839	0.235336	0.563987	0.0561335	0.507539	0.0921015	0.597051	0.040394	-0.0425076	0.895643	-0.585062	0.0456825	0.228926	0.474182	-0.106389	0.742094	-0.101472	0.753681	-0.475812	0.117922	-0.0205468	0.949464	-0.302566	0.339122	0.127923	0.691959	0.768608	0.0034892	-0.660245	0.0194524	-0.19465	0.544367	0.574333	0.0508144	0.0252792	0.937843	-0.166357	0.60534	0.111835	0.729318	-0.349238	0.265842	0.174925	0.586607
gene16867	black	-0.541557	0.0689758	-0.549804	0.0640402	0.379699	0.223454	0.773756	0.00314737	0.427567	0.165607	0.734551	0.00651193	0.0474331	0.88362	-0.699467	0.0113464	-0.0762002	0.81392	-0.101142	0.754459	-0.0205616	0.949428	-0.73091	0.00692408	0.0143514	0.964692	-0.244664	0.443437	0.260421	0.413648	0.267663	0.400299	-0.681157	0.0147329	0.389179	0.211149	0.63429	0.0267424	-0.285684	0.368051	-0.331801	0.292051	0.365332	0.242906	-0.386978	0.213968	-0.422338	0.171408
gene16884	black	-0.237255	0.45779	-0.214704	0.502784	0.125171	0.698307	0.512131	0.0887116	0.147804	0.646653	0.35793	0.253305	0.201007	0.531032	-0.531696	0.0752139	-0.135825	0.673831	-0.0499488	0.877487	-0.0520015	0.872488	-0.481224	0.113215	-0.229558	0.47293	-0.662216	0.0189659	-0.281501	0.375411	-0.183541	0.567999	-0.156461	0.627254	0.378408	0.225163	0.355561	0.256686	-0.422132	0.17164	-0.378593	0.224918	0.394616	0.204281	0.321648	0.307957	-0.171808	0.593395
gene16890	black	-0.378239	0.225387	-0.368644	0.238335	0.292225	0.356694	0.496507	0.1006	0.506223	0.0930892	0.43095	0.16192	-0.0450487	0.889437	-0.556641	0.0601387	0.0226166	0.94438	0.115489	0.720783	0.117825	0.715341	-0.378901	0.22451	-0.191118	0.551836	-0.600666	0.0388886	-0.110802	0.731737	0.00727763	0.982091	-0.213216	0.505821	-0.0212604	0.947711	0.399318	0.198454	-0.0530018	0.870053	-0.194699	0.544265	0.200697	0.531679	0.264121	0.4068	0.0775249	0.810737
gene16892	black	-0.513332	0.0878395	-0.511748	0.0889912	0.438373	0.154016	0.780974	0.00271176	0.178623	0.578592	0.400996	0.196399	0.047946	0.882369	-0.706976	0.0101397	-0.104564	0.746389	0.128112	0.691522	-0.11719	0.716819	-0.722772	0.00791579	-0.105904	0.743235	-0.603087	0.0379029	-0.222702	0.486607	0.21833	0.495421	-0.278883	0.380057	0.413887	0.181051	0.256216	0.421498	-0.445009	0.147161	-0.149018	0.64392	-0.0901075	0.780634	0.216578	0.498972	-0.337911	0.282707
gene16911	black	-0.399449	0.198294	-0.385787	0.215504	0.25969	0.415007	0.639314	0.0251981	0.242846	0.446938	0.386086	0.215118	0.135877	0.673712	-0.632403	0.0273397	-0.20611	0.520429	-0.0654229	0.839914	0.20165	0.529692	-0.691585	0.0127243	-0.280651	0.376918	-0.325375	0.302064	-0.148929	0.64412	0.495351	0.101519	-0.376559	0.227623	0.275791	0.385582	0.491014	0.10502	-0.39227	0.207228	-0.242667	0.447285	0.0540475	0.867509	-0.13865	0.667386	-0.470102	0.123026
gene16919	black	-0.787886	0.00233917	-0.790729	0.00219783	0.721783	0.00804323	0.87264	0.000212292	0.583532	0.0463909	0.659766	0.019572	-0.233695	0.464764	-0.849358	0.000471741	0.324362	0.303659	0.23318	0.465776	-0.260286	0.413898	-0.750857	0.00488779	0.0940518	0.771253	-0.64991	0.0221544	0.0218347	0.9463	0.770157	0.00338356	-0.567426	0.0543242	0.128595	0.690409	0.500532	0.097441	-0.0317229	0.922037	0.00031914	0.999215	-0.248126	0.436806	-0.0731647	0.821225	0.123608	0.701921
gene16953	black	-0.868116	0.000250776	-0.865391	0.000276449	0.800913	0.00174442	0.875738	0.00018872	0.669513	0.017242	0.789812	0.00224267	-0.346726	0.269531	-0.833203	0.000762922	0.463966	0.12867	0.305124	0.33485	-0.485841	0.1093	-0.666855	0.0178561	0.254051	0.425569	-0.75576	0.00446544	0.151683	0.637934	0.461328	0.131147	-0.610034	0.0351738	0.281103	0.376116	0.505784	0.0934201	0.10264	0.750924	0.000544597	0.99866	-0.166855	0.604245	-0.240806	0.450884	0.242348	0.447901
gene16961	black	-0.918248	2.5e-05	-0.922896	1.88e-05	0.841664	0.000596986	0.77188	0.00326884	0.919936	2.26e-05	0.876162	0.000185656	-0.517136	0.085114	-0.776108	0.00299997	0.62713	0.0290599	0.381089	0.221623	-0.31956	0.311288	-0.610329	0.0350611	0.388708	0.211751	-0.515598	0.0862091	0.351896	0.26197	0.560174	0.0581881	-0.654732	0.0208618	0.209956	0.512501	0.643189	0.0240519	0.365068	0.243272	0.101017	0.754756	-0.131077	0.684705	-0.328565	0.297069	0.35537	0.25696
gene17010	black	-0.698498	0.0115095	-0.69784	0.0116212	0.619841	0.0315645	0.724068	0.00775111	0.346091	0.270467	0.57775	0.0491382	-0.228801	0.47443	-0.616874	0.0326271	0.383349	0.218667	0.124457	0.699957	-0.354284	0.25852	-0.551908	0.0628213	0.387602	0.213167	-0.428562	0.164518	0.182336	0.570589	0.623814	0.0301809	-0.544979	0.0668972	0.613528	0.0338557	0.487715	0.107736	-0.0617211	0.848877	0.0856498	0.791269	-0.155528	0.629335	-0.473694	0.119799	-0.0320022	0.921352
gene1707	black	-0.337346	0.283564	-0.331958	0.29181	0.275386	0.386309	0.500407	0.0975378	0.353769	0.259262	0.396312	0.202167	0.00399832	0.990161	-0.499689	0.0980967	-0.0584472	0.856818	0.115588	0.720552	-0.0883049	0.784931	-0.356372	0.255526	-0.19463	0.54441	-0.581735	0.0472331	-0.1648	0.608769	-0.225435	0.481133	-0.192901	0.54806	-0.0290835	0.928508	0.177868	0.580225	-0.150654	0.640242	-0.204534	0.523695	0.161745	0.615517	0.288359	0.363384	0.00736669	0.981872
gene1708	black	-0.834993	0.000725165	-0.85144	0.000441657	0.731638	0.00684008	0.874376	0.000198811	0.69319	0.0124341	0.845149	0.000537417	-0.289764	0.360944	-0.792381	0.00211874	0.391149	0.208645	0.146182	0.65031	-0.262417	0.409946	-0.676083	0.0157907	0.322211	0.307064	-0.400313	0.197234	0.329794	0.295158	0.663186	0.0187299	-0.769562	0.00342383	0.256043	0.421823	0.628552	0.0285887	0.0607855	0.851145	0.00275528	0.993219	-0.0122962	0.969746	-0.41857	0.175667	0.0588249	0.855901
gene17084	black	-0.315938	0.317111	-0.274033	0.388742	0.235078	0.462049	0.359009	0.251772	-0.0450932	0.889329	0.00801395	0.98028	-0.0524566	0.87138	-0.24574	0.441371	-0.114829	0.722323	0.206548	0.519523	-0.165902	0.606341	-0.31557	0.317706	-0.130181	0.686763	-0.283718	0.371501	-0.271028	0.394173	0.162253	0.614392	0.160809	0.617589	0.454086	0.138107	0.00667573	0.983572	-0.306072	0.333274	0.201085	0.53087	-0.0736698	0.820009	0.152491	0.636124	-0.387191	0.213695
gene17098	black	-0.604658	0.0372731	-0.60164	0.03849	0.51767	0.0847359	0.671308	0.0168361	0.502783	0.0957035	0.623184	0.0303972	-0.120257	0.709687	-0.656603	0.0203754	0.358371	0.252678	0.0322243	0.920808	-0.279286	0.37934	-0.507097	0.0924324	0.081138	0.802067	-0.474306	0.119255	-0.0959253	0.766806	0.651203	0.0218024	-0.615196	0.0332392	0.019592	0.95181	0.451848	0.140304	-0.0255258	0.937237	-0.0455694	0.888167	-0.0909139	0.778714	-0.264164	0.406721	0.222791	0.486428
gene17115	black	-0.823725	0.000988917	-0.839133	0.000643354	0.753869	0.00462484	0.940956	5.12e-06	0.6259	0.0294721	0.781096	0.00270477	-0.248162	0.436737	-0.897507	7.48e-05	0.225323	0.481357	0.26457	0.405973	-0.285006	0.369238	-0.887126	0.000119048	0.137118	0.670878	-0.573113	0.0514222	0.265748	0.403808	0.567514	0.0542783	-0.640303	0.0249018	0.214346	0.503514	0.539776	0.0700752	-0.0416456	0.897749	-0.11372	0.724913	-0.116227	0.719063	-0.0968178	0.76469	-0.0392519	0.903602
gene17135	black	-0.2034	0.526049	-0.222978	0.486053	0.128394	0.690872	0.422314	0.171436	0.132383	0.681707	0.326191	0.300782	0.13026	0.686581	-0.388691	0.211772	-0.12518	0.698286	-0.13477	0.676241	0.254366	0.424974	-0.330378	0.294252	0.0638957	0.843609	-0.230134	0.471788	0.0593592	0.854605	-0.0720708	0.823861	-0.329352	0.295845	0.458583	0.133757	0.366675	0.241046	-0.283301	0.372236	-0.266614	0.402219	0.161449	0.616173	-0.177184	0.581705	-0.334372	0.288098
gene17149	black	-0.513819	0.0874874	-0.530277	0.0761421	0.440843	0.151441	0.473703	0.119791	0.432364	0.160396	0.590394	0.0432737	-0.234466	0.463248	-0.352961	0.260428	0.360664	0.249433	0.0404669	0.900631	-0.278859	0.3801	-0.202385	0.528161	0.434198	0.158431	-0.108679	0.736716	0.318293	0.313318	0.175515	0.585325	-0.545902	0.0663441	0.287991	0.364023	0.342687	0.275523	0.116039	0.719501	0.0871321	0.787729	0.119238	0.712055	-0.491622	0.104524	0.0898777	0.781182
gene17156	black	-0.284521	0.37009	-0.293196	0.355024	0.278249	0.381187	0.520061	0.083058	0.101269	0.75416	0.300853	0.342001	0.0688719	0.831578	-0.468017	0.124925	-0.0618875	0.848474	-0.0217268	0.946565	-0.252033	0.429381	-0.325902	0.301236	-0.075932	0.814565	-0.635855	0.026254	0.0581322	0.857583	0.0751448	0.816459	-0.303705	0.337217	-0.0190778	0.953074	0.161082	0.616986	-0.178619	0.578601	-0.229847	0.472357	0.0103458	0.974543	-0.00309272	0.992389	0.0292973	0.927984
gene17174	black	-0.173167	0.590432	-0.160358	0.618591	0.154182	0.63234	0.432385	0.160373	-0.341094	0.277907	-0.0179587	0.955824	0.177137	0.581806	-0.306154	0.333138	-0.265125	0.404953	0.0153305	0.962285	-0.218146	0.495794	-0.376885	0.227187	-0.0857657	0.790992	-0.467311	0.125573	-0.245459	0.44191	-0.0593657	0.854589	0.0206514	0.949207	0.608176	0.0358895	-0.0642228	0.842818	-0.532224	0.0748703	-0.0996952	0.757879	-0.179715	0.576233	0.0387453	0.904841	-0.48173	0.112782
gene17200	black	-0.505656	0.0935168	-0.531839	0.0751212	0.500951	0.0971162	0.539511	0.07024	0.510554	0.0898666	0.59399	0.0417007	-0.205996	0.520666	-0.596758	0.0405179	0.425323	0.168081	0.182567	0.570091	-0.224905	0.482192	-0.552703	0.0623653	0.286798	0.366103	-0.435275	0.157284	0.169664	0.598084	0.36984	0.236699	-0.470986	0.122226	0.126349	0.695587	0.430987	0.161881	0.103525	0.748838	-0.131053	0.684759	-0.0492551	0.879178	0.14573	0.651331	0.347689	0.268113
gene17232	black	-0.814214	0.00126439	-0.831523	0.000799722	0.727874	0.00728246	0.844518	0.000547839	0.790595	0.00220435	0.922344	1.95e-05	-0.298474	0.346018	-0.836184	0.000700852	0.453232	0.138942	0.159995	0.619396	-0.271427	0.393449	-0.650765	0.0219212	0.307288	0.331257	-0.579009	0.0485306	0.333786	0.288997	0.433398	0.159286	-0.810139	0.00139901	0.216272	0.499595	0.679722	0.0150266	0.164468	0.609502	-0.14764	0.647021	-0.00697893	0.982826	-0.439608	0.152724	0.228977	0.474081
gene17236	black	-0.645568	0.0233672	-0.64949	0.0222697	0.509026	0.0909948	0.958323	9.23e-07	0.526743	0.0784882	0.787235	0.00237246	0.0776817	0.81036	-0.958346	9.21e-07	0.047631	0.883137	-0.0332939	0.918187	-0.109086	0.735759	-0.887123	0.000119062	-0.129384	0.688595	-0.704431	0.0105374	-0.0887921	0.783769	0.472009	0.121306	-0.694198	0.0122545	0.181447	0.572501	0.651421	0.0217434	-0.347159	0.268892	-0.38969	0.210498	0.195162	0.543289	0.0185616	0.954342	-0.10607	0.742845
gene17244	black	-0.590689	0.0431433	-0.601046	0.0387327	0.529368	0.0767413	0.650885	0.0218884	0.351667	0.262303	0.549143	0.0644268	-0.193732	0.546304	-0.587738	0.0444622	0.107781	0.738824	0.201325	0.530368	-0.267204	0.40114	-0.769536	0.0034256	0.167738	0.602307	-0.163936	0.610674	0.381568	0.220995	0.51587	0.0860149	-0.458106	0.134214	0.339738	0.279946	0.41207	0.183168	-0.0715901	0.82502	-0.0654435	0.839864	-0.0341499	0.91609	-0.17263	0.591602	-0.250811	0.431696
gene17252	black	-0.35708	0.254515	-0.374907	0.229834	0.38597	0.215267	0.572854	0.0515523	0.135236	0.675175	0.218689	0.494695	-0.0248302	0.938945	-0.519272	0.0836092	-0.169687	0.598034	0.175404	0.585567	-0.134137	0.677689	-0.47194	0.121368	-0.152529	0.636038	-0.572154	0.0519037	0.0668963	0.836351	0.148611	0.644835	-0.183486	0.568117	-0.103743	0.748323	0.0400028	0.901765	-0.164984	0.608363	-0.12259	0.704278	-0.2551	0.423594	0.206803	0.518997	-0.119556	0.711317
gene17263	black	-0.20627	0.520098	-0.208822	0.514832	0.199799	0.533556	0.377147	0.226838	-0.089543	0.781979	0.222459	0.487094	0.0894779	0.782134	-0.316808	0.315707	-0.0586632	0.856294	-0.0448178	0.890001	-0.37375	0.231391	-0.405026	0.191518	-0.0187739	0.95382	-0.274625	0.387677	0.0522636	0.87185	0.176726	0.582698	-0.299862	0.343671	0.165773	0.606626	0.0720876	0.82382	-0.231892	0.468315	-0.201346	0.530325	-0.100046	0.75705	-0.216063	0.500019	-0.159467	0.620566
gene1730	black	-0.202463	0.527997	-0.224796	0.482411	0.147123	0.648187	0.531025	0.0756522	-0.0837111	0.795905	0.162248	0.614403	0.241161	0.450196	-0.490225	0.105666	-0.306116	0.3332	-0.1118	0.729401	0.268347	0.399051	-0.706211	0.010258	-0.137842	0.669227	-0.0836361	0.796084	-0.0947008	0.769712	0.536375	0.0722082	-0.263999	0.407025	0.350061	0.264639	0.27946	0.379031	-0.551166	0.0632497	-0.227857	0.476307	-0.0862163	0.789916	0.142181	0.659363	-0.591297	0.0428749
gene17314	black	-0.426649	0.166617	-0.40792	0.188059	0.311365	0.324548	0.619408	0.031718	0.366009	0.241968	0.522383	0.0814504	0.0672513	0.835493	-0.58305	0.0466159	0.166467	0.6051	-0.111515	0.730067	-0.241828	0.448906	-0.267559	0.400491	-0.0851801	0.792392	-0.753163	0.00468552	-0.25368	0.426267	0.183624	0.567822	-0.443602	0.148598	0.0313112	0.923046	0.398141	0.199903	-0.190162	0.553864	-0.177649	0.580698	0.271242	0.393785	-0.0653964	0.839978	0.221287	0.489451
gene17315	black	-0.609964	0.0352007	-0.60893	0.0355978	0.483119	0.111597	0.894204	8.72e-05	0.43313	0.159573	0.730589	0.00696125	0.081447	0.801326	-0.905483	5.06e-05	0.0885883	0.784255	-0.0500501	0.87724	-0.136292	0.672763	-0.858663	0.000348642	-0.0722542	0.823419	-0.694675	0.0121701	-0.101463	0.753702	0.477942	0.116055	-0.678643	0.0152503	0.344626	0.272637	0.650056	0.0221145	-0.342483	0.275828	-0.391951	0.207631	0.0940759	0.771195	-0.144639	0.653796	-0.124023	0.700962
gene17316	black	-0.23829	0.455772	-0.225274	0.481454	0.100997	0.754803	0.341666	0.27705	0.0931019	0.773509	0.306274	0.332938	0.0902442	0.780309	-0.256783	0.420436	0.150229	0.641197	-0.207279	0.518015	-0.0441085	0.891733	-0.223842	0.484319	0.172286	0.592352	-0.0616551	0.849037	-0.071308	0.8257	0.434139	0.158493	-0.29775	0.347247	0.465001	0.127706	0.424401	0.169105	-0.280534	0.377124	0.00394637	0.990288	0.402234	0.194892	-0.149628	0.642549	-0.125291	0.69803
gene17324	black	-0.584968	0.0457261	-0.584897	0.0457586	0.434899	0.157684	0.812783	0.00131048	0.4251	0.168329	0.712729	0.00928191	0.0292845	0.928015	-0.750227	0.00494415	-0.0359736	0.911624	0.00565948	0.986073	-0.161483	0.616098	-0.828491	0.000869614	-0.0629745	0.84584	-0.327596	0.298581	0.0555055	0.863964	0.31865	0.312745	-0.5931	0.0420863	0.306596	0.332404	0.522667	0.0812552	-0.335253	0.286751	-0.277861	0.381879	0.278738	0.380316	-0.0921145	0.775857	-0.343567	0.27421
gene17325	black	-0.931317	1.07e-05	-0.924125	1.74e-05	0.833118	0.000764744	0.889597	0.000107032	0.693272	0.0124194	0.77649	0.00297656	-0.418997	0.175182	-0.802923	0.00166413	0.383669	0.21825	0.396751	0.201623	-0.413366	0.181657	-0.754298	0.00458831	0.265718	0.403862	-0.532797	0.074499	0.24848	0.43613	0.509289	0.0907998	-0.533079	0.0743168	0.408676	0.187163	0.509964	0.0903008	0.0808057	0.802863	0.122252	0.70506	-0.120899	0.708198	-0.218179	0.495726	-0.00382761	0.990581
gene17414	black	-0.341599	0.27715	-0.335244	0.286764	0.239666	0.453095	0.297099	0.348354	0.228263	0.475498	0.444793	0.147381	-0.105106	0.745112	-0.23793	0.456475	0.212967	0.50633	-0.0583486	0.857057	-0.14433	0.654495	-0.232663	0.466795	0.302157	0.339809	0.0143992	0.964574	0.230258	0.471543	0.0938442	0.771746	-0.453275	0.1389	0.584854	0.0457787	0.398674	0.199246	0.00956929	0.976453	-0.0606184	0.85155	0.0970996	0.764023	-0.763159	0.00388102	-0.183154	0.568831
gene17440	black	-0.819542	0.00110367	-0.824175	0.000977135	0.782308	0.0026365	0.846343	0.000518106	0.471192	0.122041	0.536299	0.0722563	-0.370301	0.236068	-0.717695	0.00858615	0.151126	0.639184	0.454913	0.1373	-0.347312	0.268667	-0.719134	0.00839199	0.171627	0.59379	-0.523147	0.080926	0.250873	0.431579	0.40112	0.196248	-0.326479	0.300331	0.327935	0.298052	0.25695	0.420123	-0.0171042	0.957924	0.168621	0.600368	-0.298646	0.345728	-0.0020348	0.994993	-0.174095	0.588411
gene17465	black	-0.716489	0.00875145	-0.73071	0.00694724	0.6192	0.031792	0.854647	0.000398246	0.600614	0.0389099	0.681005	0.0147639	-0.150452	0.640696	-0.80334	0.00164782	0.185789	0.563184	0.110245	0.733043	-0.0867103	0.788736	-0.725339	0.00759222	0.0395247	0.902934	-0.417775	0.176574	0.10157	0.753449	0.780888	0.00271663	-0.629088	0.0284124	-0.00868864	0.97862	0.533917	0.0737765	-0.092924	0.773932	-0.0347018	0.914738	-0.0401099	0.901503	-0.069079	0.831078	-0.01596	0.960737
gene17466	black	-0.188624	0.557136	-0.21359	0.505057	0.11752	0.71605	0.468277	0.124687	0.116345	0.718787	0.320822	0.309273	0.1615	0.616059	-0.378243	0.225382	-0.331939	0.291838	-0.160201	0.618937	0.146558	0.649461	-0.38517	0.216302	-0.115222	0.721406	-0.115046	0.721816	0.275419	0.38625	0.0650343	0.840854	-0.360878	0.249131	0.0301516	0.925889	0.277481	0.382557	-0.288051	0.36392	-0.278554	0.380643	0.301059	0.341654	-0.102052	0.75231	-0.419255	0.174889
gene17468	black	-0.642245	0.0243275	-0.64753	0.0228134	0.461997	0.130516	0.841677	0.000596746	0.699549	0.0113326	0.841343	0.000602711	0.00864965	0.978716	-0.878098	0.000172175	0.106599	0.741601	-0.0801794	0.804365	0.176572	0.583033	-0.817451	0.00116473	-0.0705568	0.827512	-0.379869	0.223229	0.0330714	0.918732	0.600692	0.038878	-0.78254	0.0026236	0.192044	0.549873	0.828471	0.000870098	-0.191598	0.550819	-0.336256	0.285221	0.244928	0.44293	-0.2783	0.381097	-0.167957	0.601825
gene17473	black	-0.578765	0.0486479	-0.606371	0.0365947	0.518	0.0845035	0.644666	0.0236252	0.632209	0.0274015	0.693409	0.0123949	-0.19418	0.545359	-0.689837	0.013046	0.138766	0.667123	0.187212	0.560145	0.0698088	0.829316	-0.716969	0.0086854	0.117548	0.715986	-0.26933	0.397258	0.315872	0.317218	0.228094	0.475834	-0.575139	0.0504153	0.19355	0.546689	0.538899	0.0706212	0.0600758	0.852866	-0.240749	0.450995	-0.0493137	0.879035	-0.175181	0.586051	-0.103387	0.749163
gene17486	black	-0.0263101	0.935312	-0.058483	0.856731	0.121036	0.70788	0.189096	0.556132	-0.188506	0.557387	-0.161713	0.615589	0.0235012	0.942207	-0.0883186	0.784898	-0.296094	0.350064	0.132863	0.680607	-0.0798178	0.805232	-0.173863	0.588916	-0.12023	0.709751	-0.0746561	0.817635	0.124329	0.700253	0.116029	0.719525	0.114576	0.722914	-0.328589	0.297032	-0.320527	0.309743	-0.154528	0.631567	0.0693148	0.830509	-0.249995	0.433246	0.449694	0.142441	-0.172423	0.592054
gene17520	black	-0.412284	0.182918	-0.418877	0.175318	0.401976	0.195206	0.467807	0.125117	0.134656	0.676502	0.207373	0.51782	-0.191148	0.551773	-0.295507	0.351066	-0.0120517	0.970347	0.28818	0.363695	-0.362136	0.247364	-0.340363	0.279005	0.106504	0.741824	-0.19765	0.538056	0.173782	0.589092	0.143353	0.656707	-0.0196272	0.951724	0.0689771	0.831324	-0.0652636	0.840299	-0.115097	0.721697	0.228083	0.475856	0.0408782	0.899625	0.390933	0.208918	-0.137931	0.669026
gene17525	black	-0.795761	0.00196377	-0.804287	0.00161126	0.749601	0.00500066	0.849129	0.000475149	0.480239	0.114063	0.669483	0.0172488	-0.318533	0.312934	-0.772033	0.00325885	0.257058	0.419921	0.362397	0.246998	-0.391415	0.208308	-0.792533	0.0021116	0.297032	0.348466	-0.591187	0.042923	0.332928	0.290315	0.316271	0.316573	-0.462592	0.129956	0.561351	0.0575485	0.441413	0.150851	-0.026064	0.935916	-0.0276159	0.932108	-0.159925	0.619551	-0.121084	0.707768	-0.103647	0.748549
gene17535	black	-0.572352	0.0518041	-0.560849	0.0578206	0.380062	0.222975	0.638157	0.0255479	0.531849	0.0751141	0.749696	0.00499201	-0.0729082	0.821843	-0.566027	0.0550554	0.18223	0.570817	-0.0834021	0.796644	-0.125154	0.698346	-0.523382	0.0807649	0.137112	0.670891	-0.140097	0.664094	0.182581	0.570061	0.35902	0.251757	-0.65686	0.0203092	0.39241	0.207052	0.659397	0.0196647	-0.113334	0.725815	-0.135197	0.675264	0.428557	0.164523	-0.51424	0.0871836	-0.193333	0.547148
gene1754	black	-0.36683	0.240832	-0.403107	0.193833	0.336004	0.285606	0.723834	0.00778065	0.109361	0.735115	0.436628	0.155852	0.168872	0.599818	-0.661041	0.0192549	-0.117546	0.715989	-0.110083	0.733421	-0.0431851	0.893988	-0.67291	0.0164798	-0.0109026	0.973174	-0.421897	0.171904	0.0305135	0.925001	0.39007	0.210014	-0.532831	0.0744774	0.164106	0.6103	0.3116	0.324163	-0.410546	0.184955	-0.316949	0.315479	-0.057343	0.859499	0.0122349	0.969897	-0.245049	0.442697
gene17563	black	-0.263862	0.407278	-0.260794	0.412955	0.246131	0.440621	0.532873	0.0744501	0.0254371	0.937455	0.156534	0.627091	0.134464	0.676941	-0.542691	0.0682821	-0.0554654	0.864061	0.0624633	0.847079	-0.0768647	0.812323	-0.530831	0.075779	-0.179364	0.57699	-0.665083	0.0182741	-0.352999	0.260374	0.318243	0.313398	-0.0724796	0.822876	0.161622	0.61579	0.167542	0.602736	-0.400647	0.196826	-0.163818	0.610936	-0.0785165	0.808355	0.560544	0.0579869	-0.0352632	0.913363
gene17587	black	-0.362726	0.246537	-0.370794	0.235397	0.405487	0.190964	0.572965	0.0514964	0.00124416	0.996938	0.128998	0.689483	-0.0172437	0.957581	-0.552976	0.0622087	-0.15991	0.619585	0.27053	0.395076	-0.159748	0.619943	-0.645552	0.0233717	-0.146183	0.650309	-0.616269	0.0328468	-0.095313	0.768259	0.181807	0.571726	-0.0616122	0.849141	0.214699	0.502795	0.0103848	0.974447	-0.280577	0.377048	-0.126984	0.694122	-0.455882	0.136359	0.31229	0.323037	-0.241383	0.449767
gene17615	black	-0.677312	0.0155295	-0.660425	0.0194077	0.546828	0.0657923	0.757265	0.00434148	0.50876	0.0911921	0.616631	0.0327152	-0.139284	0.665944	-0.72573	0.00754383	0.112791	0.727082	0.155739	0.628863	-0.122049	0.705531	-0.697102	0.0117476	-0.0482684	0.881583	-0.454355	0.137844	-0.0443403	0.891167	0.433883	0.158768	-0.496354	0.100721	0.321815	0.307692	0.493159	0.103279	-0.135325	0.674973	-0.0822389	0.799429	-0.0775655	0.810639	-0.293821	0.353951	-0.210529	0.511324
gene17630	black	-0.550071	0.0638848	-0.515476	0.0862965	0.387527	0.213264	0.510947	0.0895775	0.511266	0.0893438	0.548663	0.0647082	-0.163109	0.612502	-0.456015	0.13623	0.361113	0.248801	-0.00710368	0.982519	-0.188113	0.558224	-0.20943	0.513581	0.125398	0.697783	-0.406795	0.189399	-0.0452584	0.888926	0.441272	0.150997	-0.43207	0.160712	0.26814	0.399428	0.546444	0.0660205	0.0347158	0.914704	0.0924652	0.775023	0.260017	0.414399	-0.419459	0.174657	0.151755	0.637773
gene17644	black	-0.288662	0.362856	-0.293221	0.354981	0.280112	0.377873	0.350847	0.263494	0.0118953	0.970732	0.187087	0.560411	-0.0851811	0.792389	-0.178438	0.578991	-0.0128949	0.968273	0.10738	0.739765	-0.403289	0.193613	-0.136783	0.671643	0.108791	0.736452	-0.166494	0.60504	0.0686657	0.832076	-0.0712368	0.825871	-0.147378	0.647611	0.09411	0.771114	-0.139336	0.665826	-0.116291	0.718913	0.123837	0.701391	-0.0554573	0.864081	-0.0844609	0.794111	-0.125534	0.697468
gene17646	black	-0.333678	0.289163	-0.371032	0.235073	0.330247	0.294456	0.591535	0.0427699	0.0279346	0.931326	0.280986	0.376324	0.061479	0.849464	-0.495282	0.101575	-0.146539	0.649505	-0.0261053	0.935815	0.0281291	0.930849	-0.539298	0.0703724	0.0890338	0.783193	-0.252378	0.428728	0.208154	0.516209	0.360045	0.250307	-0.39622	0.202281	0.275997	0.385213	0.22193	0.488157	-0.295412	0.351228	-0.157878	0.624098	-0.205148	0.522421	-0.158424	0.622884	-0.362499	0.246855
gene17709	black	-0.252197	0.42907	-0.251408	0.430563	0.115509	0.720737	0.577685	0.0491698	0.282113	0.37433	0.329529	0.295569	0.261862	0.410975	-0.593131	0.0420725	-0.332611	0.290803	-0.169696	0.598014	0.341419	0.27742	-0.643418	0.0239855	-0.505615	0.0935478	-0.191556	0.550908	-0.253272	0.427038	0.634938	0.0265393	-0.343599	0.274163	-0.301002	0.34175	0.41054	0.184962	-0.441045	0.151231	-0.273502	0.389698	0.263657	0.407657	0.314469	0.31949	-0.347907	0.267792
gene17718	black	-0.923941	1.76e-05	-0.924253	1.73e-05	0.860175	0.000331272	0.863034	0.000300264	0.740494	0.0058791	0.727096	0.00737645	-0.460251	0.132167	-0.815428	0.00122626	0.457139	0.135144	0.446895	0.145249	-0.339267	0.280656	-0.719848	0.00829682	0.279641	0.37871	-0.604635	0.0372823	0.218358	0.495365	0.611015	0.0348002	-0.484738	0.110227	0.284552	0.370036	0.500552	0.0974257	0.159547	0.62039	0.165482	0.607266	-0.232653	0.466815	-0.0573667	0.859442	0.158546	0.622613
gene17734	black	-0.179545	0.5766	-0.214324	0.503559	0.189996	0.554217	0.397221	0.20104	0.121742	0.706242	0.190311	0.553548	0.0737065	0.819921	-0.420712	0.173238	-0.123301	0.702632	0.0880662	0.7855	0.180155	0.575283	-0.545216	0.0667552	-0.0569789	0.860384	-0.176345	0.583524	-0.0433442	0.893599	0.198123	0.537064	-0.126779	0.694596	0.044513	0.890745	0.141125	0.661759	-0.270604	0.394942	-0.177968	0.580008	-0.0460647	0.886958	0.577278	0.0493672	-0.169521	0.598397
gene17746	black	-0.790063	0.00223033	-0.787579	0.00235483	0.66861	0.0174488	0.899706	6.74e-05	0.645789	0.0233044	0.723264	0.00785299	-0.185284	0.564264	-0.882727	0.000143025	0.224325	0.483353	0.204173	0.524444	-0.0923214	0.775365	-0.828986	0.000857903	0.02869	0.929473	-0.555811	0.060603	-0.0198763	0.951111	0.65121	0.0218004	-0.568888	0.0535673	0.265583	0.404112	0.601872	0.0383952	-0.126016	0.696357	-0.0637596	0.843939	-0.0698267	0.829273	-0.0467313	0.885331	-0.0723012	0.823306
gene17764	black	-0.169735	0.597929	-0.153865	0.633049	0.072015	0.823995	0.376049	0.228305	0.14253	0.658571	0.208423	0.515655	0.190206	0.553771	-0.378729	0.224737	0.0348872	0.914284	-0.138509	0.667707	0.0374716	0.907957	-0.242755	0.447114	-0.193407	0.546991	-0.41723	0.177198	-0.489339	0.106394	0.321932	0.307507	-0.141989	0.659799	-0.0106338	0.973835	0.248278	0.436515	-0.35018	0.264465	-0.09291	0.773965	0.268554	0.398672	0.422344	0.171402	0.0891307	0.782962
gene17788	black	-0.689984	0.0130187	-0.679967	0.0149761	0.594535	0.0414659	0.662427	0.0189145	0.693605	0.0123599	0.788044	0.0023311	-0.273019	0.390569	-0.686577	0.0136618	0.559004	0.0588291	0.115229	0.721389	-0.330135	0.294628	-0.382258	0.220091	0.316086	0.316872	-0.761553	0.00400266	0.165032	0.608257	0.253096	0.427371	-0.62481	0.0298411	0.356525	0.255307	0.672649	0.0165374	0.20241	0.528109	-0.119499	0.711448	0.106853	0.741004	-0.435548	0.156995	0.421821	0.171989
gene17793	black	-0.232761	0.466602	-0.220266	0.491509	0.162124	0.614678	0.31244	0.322791	0.0404581	0.900652	0.236186	0.459879	0.00885684	0.978206	-0.144036	0.655159	0.0382739	0.905994	-0.142793	0.657975	-0.373792	0.231334	0.0439701	0.892071	0.0736817	0.81998	-0.227739	0.476541	0.127253	0.693503	0.138671	0.667339	-0.282364	0.373887	0.0123662	0.969574	0.0993325	0.758736	-0.0843688	0.794332	0.0620655	0.848042	0.249655	0.433891	-0.400202	0.19737	0.00418214	0.989708
gene17818	black	-0.865355	0.000276798	-0.859354	0.000340619	0.778903	0.00283171	0.739585	0.00597273	0.661862	0.0190528	0.792333	0.00212102	-0.459068	0.133293	-0.634394	0.0267097	0.604142	0.037479	0.274736	0.387477	-0.559454	0.0585822	-0.449573	0.142562	0.511462	0.0892005	-0.506547	0.0928453	0.394617	0.204281	0.450617	0.141523	-0.624101	0.0300826	0.465243	0.127481	0.542348	0.0684915	0.253222	0.427133	0.167004	0.603919	-0.0344777	0.915287	-0.571895	0.0520346	0.252397	0.428691
gene1783	black	-0.752761	0.00472033	-0.739692	0.00596166	0.703433	0.0106965	0.838121	0.00066265	0.298946	0.34522	0.464366	0.128297	-0.246082	0.440715	-0.727527	0.00732427	0.173622	0.589442	0.376224	0.22807	-0.458689	0.133656	-0.751114	0.00486489	0.119686	0.711014	-0.677598	0.0154692	0.00214657	0.994717	0.449761	0.142374	-0.261567	0.411521	0.498827	0.0987705	0.25937	0.415604	-0.190099	0.553999	0.106585	0.741633	-0.266709	0.402045	0.0976135	0.762805	-0.146753	0.649021
gene17841	black	-0.733485	0.00663058	-0.74715	0.00522658	0.739172	0.00601568	0.782969	0.00259983	0.512049	0.0887717	0.611919	0.0344582	-0.314484	0.319466	-0.771706	0.00328029	0.372185	0.233506	0.381462	0.221134	-0.399323	0.198447	-0.666705	0.0178912	0.258726	0.416804	-0.7949	0.00200241	0.140572	0.663016	0.273119	0.39039	-0.416166	0.178418	0.315515	0.317795	0.347222	0.2688	0.0603832	0.852121	-0.0412128	0.898807	-0.308214	0.329728	0.0807859	0.802911	0.223928	0.484148
gene17869	black	-0.914109	3.18e-05	-0.926051	1.54e-05	0.858979	0.00034496	0.85402	0.000406463	0.746425	0.00529488	0.802695	0.00167307	-0.468255	0.124707	-0.760584	0.00407737	0.452251	0.139907	0.375606	0.228897	-0.46527	0.127457	-0.64043	0.024864	0.349103	0.266039	-0.501665	0.0965639	0.433173	0.159528	0.552482	0.0624916	-0.623995	0.030119	0.142796	0.657968	0.469292	0.123761	0.235614	0.460998	0.138504	0.667719	-0.148589	0.644884	-0.276938	0.383528	0.188856	0.556642
gene17890	black	-0.259455	0.415445	-0.255125	0.423547	0.277171	0.383112	0.357303	0.254196	0.156489	0.62719	0.135625	0.674286	-0.00899741	0.97786	-0.404601	0.19203	0.0292408	0.928122	0.153953	0.632851	-0.10846	0.73723	-0.343712	0.273995	-0.232088	0.467929	-0.486413	0.108821	-0.37766	0.226156	0.224278	0.483446	-0.119558	0.711312	-0.187941	0.558591	-0.0195901	0.951815	-0.103517	0.748855	-0.063134	0.845454	-0.417587	0.176789	0.203171	0.526524	0.110307	0.732896
gene17893	black	-0.30895	0.328514	-0.339472	0.280348	0.298113	0.346631	0.47728	0.116633	0.286742	0.366202	0.484219	0.110665	0.0424629	0.895752	-0.571927	0.0520185	0.124112	0.700755	-0.0345824	0.915031	0.0576427	0.858772	-0.583752	0.0462886	0.0830456	0.797497	-0.359129	0.251603	0.0454325	0.888501	0.205736	0.521204	-0.547216	0.0655622	0.244424	0.443898	0.423621	0.169973	-0.101239	0.75423	-0.401919	0.195274	-0.203335	0.526185	-0.231398	0.46929	-0.00652428	0.983945
gene17903	black	-0.592608	0.0423003	-0.593256	0.0420182	0.503728	0.0949805	0.623498	0.0302891	0.508732	0.0912131	0.640464	0.0248539	-0.158785	0.622082	-0.602075	0.0383128	0.494298	0.102362	-0.0361248	0.911254	-0.257282	0.419501	-0.374574	0.230282	0.287951	0.364094	-0.494447	0.102243	0.0990878	0.759315	0.713155	0.00922064	-0.65097	0.0218653	0.186198	0.56231	0.603474	0.037747	0.0673066	0.835359	-0.0180835	0.955517	0.0391262	0.903909	-0.414003	0.180917	0.338763	0.281418
gene17905	black	-0.452988	0.139182	-0.45341	0.138768	0.313457	0.321133	0.862719	0.000303567	0.322127	0.307196	0.603569	0.0377088	0.278087	0.381476	-0.879858	0.000160592	-0.10186	0.752764	-0.18244	0.570364	0.0388748	0.904524	-0.83274	0.000772923	-0.305335	0.334498	-0.653692	0.0211359	-0.370463	0.235848	0.516449	0.0856019	-0.593474	0.0419239	0.107715	0.738978	0.559263	0.0586869	-0.549557	0.0641848	-0.445942	0.146213	0.197037	0.539343	0.175	0.586443	-0.189971	0.554271
gene17906	black	-0.70844	0.00991599	-0.698877	0.0114454	0.600504	0.0389552	0.837404	0.0006766	0.446089	0.146064	0.692429	0.0125711	-0.129876	0.687463	-0.756803	0.00437924	0.166554	0.604909	0.146223	0.650217	-0.390441	0.209542	-0.693336	0.0124079	0.067523	0.834836	-0.598774	0.0396715	0.0205795	0.949384	0.277828	0.381937	-0.558987	0.0588387	0.376245	0.228042	0.426677	0.166585	-0.172542	0.591794	-0.125984	0.69643	-0.00983864	0.975791	-0.263291	0.408332	-0.11599	0.719614
gene17925	black	-0.265638	0.40401	-0.258253	0.417686	0.186425	0.561824	0.595772	0.0409365	-0.0243382	0.940152	0.182661	0.569889	0.243019	0.446605	-0.546709	0.0658632	-0.472651	0.12073	-0.0514247	0.873892	0.0544199	0.866604	-0.732996	0.00668563	-0.498144	0.0993066	-0.254417	0.424879	-0.206842	0.518917	0.446684	0.145462	-0.254697	0.424352	-0.0216914	0.946652	0.147862	0.646521	-0.525369	0.0794138	-0.26659	0.402264	-0.126741	0.694682	0.0320522	0.92123	-0.621081	0.0311277
gene17930	black	-0.578166	0.0489368	-0.580246	0.0479388	0.513533	0.087694	0.822668	0.001017	0.317454	0.314666	0.466665	0.126167	0.00951793	0.97658	-0.807852	0.00147921	-0.0479706	0.882309	0.152263	0.636635	-0.108532	0.737061	-0.870339	0.000231242	-0.210802	0.510764	-0.559579	0.0585138	-0.209445	0.513551	0.593791	0.0417867	-0.404307	0.192384	0.0913992	0.777559	0.322987	0.305833	-0.344258	0.273183	-0.165743	0.606692	-0.234227	0.46372	0.207037	0.518515	-0.219238	0.493585
gene17931	black	-0.869647	0.000237189	-0.877305	0.000177602	0.761149	0.00403365	0.829029	0.000856876	0.803592	0.00163805	0.905991	4.93e-05	-0.383166	0.218905	-0.784387	0.00252249	0.448387	0.143748	0.229858	0.472335	-0.31197	0.323558	-0.683051	0.0143518	0.337128	0.283894	-0.420046	0.173991	0.457084	0.135197	0.556551	0.0601889	-0.752092	0.00477866	0.278484	0.380769	0.694193	0.0122554	0.203233	0.526395	-0.0212994	0.947615	0.0454968	0.888344	-0.478397	0.115659	0.117085	0.717064
gene17937	black	-0.430884	0.161993	-0.4374	0.155037	0.346241	0.270246	0.787686	0.00234933	0.1317	0.683274	0.360037	0.250319	0.182873	0.569435	-0.748493	0.00510181	-0.273966	0.388862	-0.0312204	0.923268	0.101495	0.753626	-0.842922	0.000574921	-0.284037	0.37094	-0.461686	0.130809	-0.160452	0.618382	0.584309	0.0460306	-0.394771	0.204088	0.200326	0.532454	0.370906	0.235244	-0.51913	0.0837087	-0.274074	0.388668	-0.111587	0.729899	0.0953087	0.768269	-0.481853	0.112676
gene17945	black	-0.418312	0.175961	-0.405927	0.190437	0.300213	0.343079	0.592526	0.042336	0.467626	0.125283	0.52018	0.0829754	0.097152	0.763898	-0.647962	0.0226926	0.120981	0.708007	-0.1577	0.624495	0.02422	0.940443	-0.441056	0.151221	-0.278752	0.380291	-0.508832	0.0911385	-0.33385	0.288898	0.639806	0.0250504	-0.59521	0.0411762	-0.269532	0.396891	0.483386	0.11137	-0.140016	0.66428	-0.228806	0.47442	-0.0141577	0.965168	-0.25082	0.431679	0.15087	0.639758
gene17963	black	-0.871709	0.000219803	-0.882192	0.000146179	0.85192	0.000434928	0.743244	0.00560243	0.583617	0.0463514	0.698717	0.0114725	-0.512056	0.0887664	-0.659292	0.0196911	0.619535	0.0316728	0.399901	0.197739	-0.527231	0.0781615	-0.555082	0.0610129	0.594535	0.0414656	-0.527037	0.0782915	0.424533	0.168958	0.503622	0.0950614	-0.544722	0.0670517	0.559106	0.0587731	0.455808	0.13643	0.260559	0.41339	0.197366	0.538653	-0.325838	0.301336	-0.4257	0.167664	0.235187	0.461835
gene17971	black	-0.330017	0.294811	-0.32913	0.296189	0.24358	0.445523	0.337695	0.283035	0.250015	0.433207	0.382734	0.219469	-0.0340721	0.91628	-0.294433	0.352902	0.290171	0.360239	-0.128477	0.690682	-0.114335	0.723475	-0.208486	0.515524	0.170933	0.595306	-0.0275306	0.932317	-0.0880092	0.785636	0.543164	0.0679944	-0.486538	0.108717	0.137604	0.66977	0.32243	0.306717	-0.0452263	0.889004	0.0414527	0.898221	-0.031779	0.921899	-0.469168	0.123875	0.0697728	0.829403
gene17972	black	-0.460786	0.13166	-0.446832	0.145312	0.361036	0.24891	0.499504	0.0982413	0.186386	0.561909	0.41483	0.179959	-0.138881	0.666861	-0.373134	0.232222	0.100248	0.756572	0.167409	0.60303	-0.283015	0.372739	-0.398883	0.198989	0.261977	0.410761	-0.287203	0.365396	0.125577	0.69737	-0.150325	0.640982	-0.180605	0.574314	0.78084	0.00271939	0.274046	0.388718	-0.191673	0.550659	0.0187999	0.953756	0.22286	0.486289	-0.101944	0.752566	-0.295119	0.351728
gene180	black	-0.322385	0.306787	-0.332024	0.291706	0.255606	0.422643	0.309989	0.326804	0.331169	0.293028	0.521574	0.0820076	-0.0897408	0.781508	-0.331292	0.292837	0.566422	0.0548481	-0.106464	0.741918	-0.126619	0.694965	-0.117807	0.715382	0.533853	0.073818	-0.335198	0.286835	0.0369487	0.909237	0.104568	0.746381	-0.47618	0.117598	0.634493	0.0266786	0.534229	0.0735763	0.0476537	0.883082	-0.102638	0.750929	0.194009	0.54572	-0.343804	0.273859	0.353055	0.260292
gene18010	black	-0.162343	0.614194	-0.180076	0.575455	0.162589	0.613649	0.279112	0.37965	0.130028	0.687115	0.248288	0.436496	0.0358963	0.911813	-0.364491	0.244073	-0.0500018	0.877358	0.0900491	0.780773	0.13376	0.678552	-0.480999	0.113408	-0.00744316	0.981684	-0.213733	0.504765	-0.0433211	0.893656	-0.158744	0.622174	-0.195551	0.542469	0.36105	0.248889	0.195551	0.542468	-0.148631	0.644791	-0.313677	0.320775	-0.187825	0.558838	0.0268902	0.933889	-0.209587	0.513258
gene18050	black	-0.32943	0.295724	-0.340941	0.278137	0.140491	0.663199	0.583683	0.0463206	0.620473	0.0313412	0.71588	0.00883577	0.233894	0.464373	-0.692903	0.0124856	0.0633754	0.844869	-0.396341	0.202132	0.495737	0.101212	-0.49395	0.102642	-0.186265	0.562167	-0.255306	0.423206	-0.177741	0.5805	0.537178	0.0717003	-0.81559	0.00122125	-0.0630902	0.84556	0.848532	0.000484112	-0.211787	0.508744	-0.475998	0.117759	0.381793	0.220699	-0.371476	0.234469	-0.0207492	0.948967
gene18057	black	-0.215276	0.501619	-0.214683	0.502828	0.143916	0.655431	0.377266	0.22668	-0.0579352	0.858061	0.208846	0.514784	0.0840134	0.795182	-0.316069	0.316899	-0.109569	0.734627	-0.0329497	0.91903	0.0324578	0.920236	-0.437062	0.155393	0.118096	0.714709	-0.172461	0.591971	0.0851462	0.792473	0.039475	0.903056	-0.165435	0.60737	0.750426	0.00492628	0.306233	0.333007	-0.345295	0.271645	-0.167422	0.602999	0.10852	0.737087	-0.147603	0.647106	-0.467023	0.125837
gene181	black	-0.13737	0.670304	-0.144915	0.653173	0.0404789	0.900601	0.394862	0.203974	0.0850884	0.792611	0.17066	0.595904	0.220381	0.491276	-0.388254	0.212332	-0.46046	0.131969	-0.136722	0.671782	0.442203	0.150035	-0.545132	0.0668054	-0.37722	0.226742	0.0487648	0.880373	-0.003324	0.99182	0.344719	0.272499	-0.253557	0.426499	0.0209927	0.948369	0.300929	0.341873	-0.377107	0.226892	-0.271668	0.393012	0.0582495	0.857298	-0.0894329	0.782241	-0.646393	0.0231331
gene1810	black	-0.738813	0.00605313	-0.752146	0.00477395	0.69748	0.0116828	0.735687	0.00638711	0.645545	0.0233739	0.587259	0.0446788	-0.361041	0.248903	-0.697409	0.0116949	0.119911	0.710491	0.422412	0.171326	-0.129144	0.689147	-0.71932	0.00836715	0.0451935	0.889084	-0.350905	0.263409	0.297194	0.348191	0.402604	0.194442	-0.388351	0.212207	0.00835075	0.979451	0.329821	0.295116	0.114844	0.722288	0.0597018	0.853774	-0.231833	0.46843	0.0285161	0.9299	-0.102217	0.751922
gene18106	black	-0.268858	0.398118	-0.241745	0.449066	0.181298	0.57282	0.310224	0.326418	0.236698	0.458877	0.177247	0.581568	-0.0569824	0.860375	-0.326523	0.300261	-0.113712	0.72493	0.218427	0.495224	0.10687	0.740965	-0.376151	0.228168	-0.189561	0.555142	-0.290657	0.3594	-0.170236	0.596832	-0.11253	0.727694	0.090438	0.779847	0.310457	0.326035	0.195737	0.542077	-0.165922	0.606299	-0.0393315	0.903407	0.125551	0.69743	0.320733	0.309416	-0.270326	0.395447
gene18118	black	-0.570494	0.052745	-0.571569	0.0521994	0.519554	0.0834118	0.633798	0.0268973	0.325883	0.301266	0.396147	0.202373	-0.175644	0.585046	-0.597714	0.0401148	0.0543162	0.866856	0.294719	0.352413	-0.058412	0.856904	-0.673101	0.0164377	0.0408724	0.899639	-0.349113	0.266025	-0.0385149	0.905405	0.282082	0.374384	-0.257989	0.418179	0.423346	0.170281	0.256676	0.420636	-0.153488	0.633892	0.0101382	0.975054	-0.309196	0.328108	-0.000181664	0.999553	-0.286236	0.367086
gene18121	black	-0.901598	6.15e-05	-0.912	3.58e-05	0.870705	0.000228137	0.780893	0.00271635	0.53308	0.0743158	0.64353	0.0239529	-0.53278	0.0745103	-0.614116	0.0336373	0.425044	0.168391	0.479213	0.114949	-0.56469	0.0557606	-0.63484	0.0265702	0.494022	0.102584	-0.303268	0.337947	0.485925	0.10923	0.516427	0.0856176	-0.458934	0.133421	0.447651	0.144487	0.293752	0.354069	0.180848	0.57379	0.315065	0.318523	-0.3029	0.338563	-0.307617	0.330714	-0.0284435	0.930078
gene18132	black	-0.804504	0.00160298	-0.821383	0.00105196	0.762096	0.00396124	0.731527	0.0068529	0.743514	0.00557589	0.765569	0.00370381	-0.412677	0.182459	-0.758969	0.00420432	0.557632	0.059587	0.352957	0.260434	-0.229618	0.47281	-0.679539	0.0150644	0.398929	0.198932	-0.491076	0.104969	0.234389	0.463401	0.497463	0.0998431	-0.581682	0.047258	0.357742	0.253571	0.567907	0.0540747	0.215412	0.501342	0.022117	0.945607	-0.240007	0.452435	-0.154822	0.63091	0.26164	0.411386
gene18139	black	-0.444141	0.148046	-0.456558	0.135705	0.376642	0.227512	0.710916	0.00954625	0.446883	0.145261	0.617804	0.0322912	0.0857039	0.79114	-0.761687	0.00399238	-0.00170072	0.995815	-0.00190467	0.995313	-0.122848	0.703681	-0.72289	0.00790073	-0.227127	0.477759	-0.572629	0.0516651	-0.107399	0.73972	0.291069	0.358687	-0.555365	0.0608536	-0.180303	0.574964	0.40249	0.194581	-0.219913	0.492221	-0.403992	0.192763	0.08482	0.793253	0.17423	0.588118	0.0409478	0.899455
gene18153	black	-0.74486	0.00544457	-0.751001	0.00487494	0.643408	0.0239882	0.909438	4.11e-05	0.505893	0.093338	0.715552	0.00888141	-0.138041	0.668773	-0.827953	0.000882503	0.0295948	0.927254	0.149911	0.641911	-0.233117	0.4659	-0.839182	0.000642431	-0.00860323	0.97883	-0.464822	0.127872	0.223548	0.484908	0.499153	0.098516	-0.646901	0.0229899	0.201544	0.529913	0.487445	0.107961	-0.152528	0.636041	-0.157468	0.625011	-0.0740289	0.819144	-0.319252	0.311781	-0.270582	0.394983
gene18158	black	-0.269389	0.397152	-0.274907	0.387169	0.178484	0.578892	0.623684	0.0302252	0.0182657	0.955069	0.268961	0.397931	0.288206	0.363649	-0.639246	0.0252186	-0.215588	0.500984	-0.139047	0.666484	0.242703	0.447215	-0.776168	0.00299628	-0.238277	0.455797	-0.330961	0.293349	-0.368319	0.238782	0.552678	0.0623795	-0.336014	0.28559	0.378082	0.225595	0.389547	0.21068	-0.604383	0.0373826	-0.319518	0.311355	-0.0836889	0.795958	0.156842	0.626404	-0.466085	0.126702
gene18160	black	-0.527348	0.0780834	-0.526999	0.0783168	0.471656	0.121623	0.651594	0.0216967	0.0161479	0.960275	0.267753	0.400136	-0.113666	0.725038	-0.412919	0.182177	-0.132943	0.680424	0.183531	0.56802	-0.383551	0.218404	-0.54031	0.0697444	0.0757642	0.814969	-0.1368	0.671604	0.165251	0.607776	0.376832	0.227258	-0.229194	0.473651	0.347807	0.267939	0.0177286	0.956389	-0.303775	0.337099	0.18611	0.562499	-0.14439	0.65436	-0.144028	0.655177	-0.513355	0.0878226
gene18176	black	-0.763942	0.00382276	-0.762028	0.00396638	0.653668	0.0211422	0.887783	0.000115753	0.558751	0.0589683	0.70089	0.0111099	-0.151016	0.639429	-0.867337	0.000257916	0.271483	0.393348	0.146313	0.650015	-0.184028	0.566956	-0.835621	0.000712256	0.0700469	0.828742	-0.553041	0.0621721	-0.0172175	0.957646	0.794293	0.00202999	-0.608966	0.0355842	0.279578	0.378821	0.604967	0.0371503	-0.151433	0.638494	-0.0730696	0.821454	-0.0990813	0.759331	-0.105093	0.745144	-0.0238174	0.941431
gene18184	black	-0.278961	0.379919	-0.268808	0.39821	0.207127	0.518329	0.617783	0.0322989	0.12341	0.702379	0.322661	0.30635	0.24968	0.433844	-0.608047	0.0359395	-0.259918	0.414583	-0.110421	0.732629	-0.0897986	0.78137	-0.507804	0.0919038	-0.453755	0.13843	-0.65451	0.0209201	-0.375901	0.228502	0.14782	0.646616	-0.353808	0.259206	-0.156466	0.627243	0.171371	0.59435	-0.415648	0.179015	-0.360129	0.250188	-0.0317153	0.922055	0.037043	0.909006	-0.177192	0.581688
gene18185	black	-0.690142	0.0129894	-0.672437	0.0165844	0.63983	0.0250433	0.781712	0.00266995	0.350168	0.264483	0.499496	0.0982473	-0.202792	0.527313	-0.71656	0.00874158	0.105505	0.744173	0.328986	0.296413	-0.452764	0.139402	-0.68986	0.0130417	-0.0262153	0.935545	-0.737352	0.00620762	-0.0114823	0.971748	0.242139	0.448304	-0.316232	0.316637	0.311534	0.324272	0.24473	0.443311	-0.122422	0.704668	-0.0387346	0.904867	-0.250174	0.432905	-0.0544518	0.866526	-0.099888	0.757423
gene18198	black	-0.288311	0.363467	-0.279103	0.379665	0.186883	0.560847	0.508643	0.091279	0.239342	0.453725	0.432108	0.160671	0.178771	0.578272	-0.564067	0.0560909	0.164196	0.610101	-0.265078	0.405039	0.0369434	0.90925	-0.346401	0.270009	-0.0516512	0.873341	-0.624206	0.0300467	-0.22356	0.484884	0.464362	0.1283	-0.520384	0.0828334	0.22247	0.487073	0.583118	0.0465839	-0.22802	0.475983	-0.327171	0.299247	0.113978	0.72431	-0.311595	0.324172	0.130921	0.685063
gene18211	black	-0.395122	0.203649	-0.396872	0.201473	0.20586	0.520947	0.854427	0.000401114	0.390895	0.208966	0.716857	0.00870073	0.382562	0.219694	-0.888393	0.000112763	-0.210721	0.510929	-0.343418	0.274433	0.187587	0.559345	-0.818776	0.00112575	-0.391103	0.208703	-0.555774	0.0606239	-0.320888	0.309167	0.373495	0.231735	-0.746841	0.00525561	0.0738715	0.819523	0.689826	0.0130481	-0.581121	0.047523	-0.622372	0.030678	0.407436	0.188636	-0.0597853	0.853571	-0.30487	0.335274
gene18246	black	-0.857964	0.000356909	-0.847191	0.000504733	0.772311	0.00324064	0.832207	0.000784591	0.601925	0.0383738	0.740372	0.00589156	-0.370671	0.235564	-0.761647	0.00399548	0.512798	0.0882267	0.321574	0.308075	-0.49174	0.104429	-0.62097	0.0311669	0.381194	0.221485	-0.715526	0.00888504	0.175356	0.58567	0.428189	0.164926	-0.495494	0.101406	0.564502	0.0558598	0.543447	0.0678224	0.0627219	0.846452	0.0868094	0.7885	-0.0383268	0.905865	-0.172447	0.592003	0.189524	0.55522
gene18247	black	-0.6599	0.0195387	-0.654767	0.0208528	0.509312	0.0907828	0.867455	0.000256822	0.51171	0.0890191	0.719048	0.00840344	-0.0049006	0.98794	-0.833163	0.000763784	0.166024	0.606075	-0.0583262	0.857112	-0.109609	0.734534	-0.7301	0.00701834	-0.00720497	0.98227	-0.557067	0.0599007	-0.00312954	0.992298	0.725096	0.00762244	-0.680536	0.0148596	0.233286	0.465569	0.69358	0.0123645	-0.237781	0.456763	-0.197018	0.539384	0.170704	0.595807	-0.226563	0.478882	-0.0665465	0.837196
gene18253	black	-0.449803	0.142333	-0.462583	0.129964	0.440696	0.151594	0.699076	0.0114119	0.016267	0.959982	0.293426	0.354629	0.000581378	0.998569	-0.604553	0.0373149	-0.211762	0.508796	0.231444	0.4692	-0.222414	0.487184	-0.786359	0.00241787	-0.0428264	0.894864	-0.451676	0.140474	0.0278227	0.931601	0.0925926	0.77472	-0.190734	0.552651	0.460903	0.131549	0.0859936	0.790448	-0.407013	0.189139	-0.158687	0.6223	-0.242332	0.447931	0.208241	0.51603	-0.485476	0.109606
gene18273	black	-0.711404	0.00947455	-0.724717	0.00766965	0.573347	0.0513053	0.894856	8.46e-05	0.707847	0.0100063	0.821225	0.00105632	-0.0876761	0.786431	-0.88312	0.000140741	0.130613	0.685769	0.0454326	0.8885	-0.0121081	0.970209	-0.830182	0.000830086	-0.0357509	0.912169	-0.413825	0.181124	0.139989	0.66434	0.676728	0.0156531	-0.726459	0.00745408	-0.00823342	0.97974	0.685939	0.0137847	-0.127812	0.692213	-0.210342	0.511707	0.186516	0.561631	-0.0618972	0.84845	-0.066463	0.837398
gene18275	black	-0.708945	0.00983976	-0.720112	0.00826195	0.601165	0.0386839	0.908677	4.28e-05	0.617023	0.0325729	0.801304	0.00172858	-0.06487	0.841251	-0.947917	2.76e-06	0.218084	0.495918	0.0791233	0.806899	-0.0757753	0.814942	-0.914106	3.18e-05	0.0256581	0.936912	-0.612899	0.0340904	9.73e-05	0.99976	0.603794	0.0376184	-0.708423	0.00991861	0.256776	0.420449	0.691397	0.0127586	-0.181706	0.571944	-0.299414	0.344429	-0.00827153	0.979646	-0.0614421	0.849553	-0.0144598	0.964425
gene18294	black	-0.237561	0.457194	-0.235377	0.461463	0.143095	0.657291	0.35732	0.254173	0.20582	0.521029	0.292065	0.356968	0.0666413	0.836967	-0.335902	0.28576	-0.014197	0.965071	-0.108025	0.738251	-0.0118609	0.970816	-0.437066	0.155389	-0.125108	0.698452	0.0373994	0.908134	0.0464796	0.885945	0.709778	0.0097149	-0.318887	0.312365	-0.153895	0.632982	0.346175	0.270343	-0.174761	0.586963	-0.0647901	0.841445	0.252913	0.427716	0.0640931	0.843132	-0.109077	0.735781
gene18298	black	-0.884458	0.000133178	-0.89401	8.8e-05	0.818698	0.001128	0.761009	0.0040445	0.662353	0.0189324	0.746746	0.00526454	-0.505988	0.0932659	-0.667618	0.017678	0.44062	0.151672	0.43307	0.159638	-0.366957	0.240657	-0.688693	0.0132597	0.482309	0.112287	-0.292611	0.35603	0.496593	0.100532	0.422171	0.171597	-0.52359	0.0806225	0.562167	0.057108	0.49317	0.10327	0.203439	0.525968	0.170766	0.595672	-0.168733	0.600124	-0.359677	0.250827	-0.046859	0.88502
gene18311	black	-0.430747	0.162141	-0.424394	0.169113	0.247715	0.43759	0.768087	0.00352535	0.397295	0.200948	0.590007	0.0434454	0.217153	0.497805	-0.736596	0.00628863	-0.278187	0.381297	-0.140864	0.662351	0.125969	0.696465	-0.776613	0.00296901	-0.401422	0.19588	-0.305914	0.333535	-0.166083	0.605944	0.404115	0.192615	-0.514111	0.0872764	-0.0383054	0.905917	0.514883	0.0867212	-0.477014	0.116866	-0.354182	0.258668	0.420225	0.173789	0.128662	0.690256	-0.423265	0.170371
gene18371	black	-0.405951	0.190409	-0.399034	0.198803	0.323425	0.305141	0.395236	0.203507	0.386585	0.214475	0.519726	0.0832915	-0.113588	0.725221	-0.385192	0.216273	0.207476	0.517608	0.00603516	0.985149	-0.30507	0.33494	-0.403758	0.193046	0.0421878	0.896424	-0.0964024	0.765675	0.171547	0.593967	0.405215	0.191291	-0.514389	0.0870766	-0.0377076	0.90738	0.353893	0.259083	0.0730558	0.821487	-0.101796	0.752915	0.0828571	0.797949	-0.422598	0.171117	0.0575883	0.858904
gene18386	black	-0.614741	0.0334066	-0.622414	0.0306634	0.569584	0.05321	0.627902	0.0288032	0.657064	0.0202568	0.689778	0.0130569	-0.208838	0.514799	-0.726481	0.00745148	0.521163	0.0822925	0.102743	0.750681	-0.111606	0.729855	-0.451722	0.140429	0.218365	0.495349	-0.730895	0.00692575	-0.0137616	0.966142	0.407903	0.18808	-0.644165	0.0237692	0.190766	0.552582	0.606115	0.0366954	0.177733	0.580516	-0.178579	0.578687	-0.238756	0.454866	-0.369186	0.237593	0.439089	0.153266
gene18390	black	-0.749919	0.00497183	-0.747932	0.00515363	0.646663	0.0230568	0.953374	1.6e-06	0.458408	0.133924	0.675014	0.0160204	-0.0974719	0.763141	-0.872478	0.000213579	0.0761515	0.814037	0.149941	0.641844	-0.306447	0.332651	-0.860578	0.000326757	-0.0417362	0.897528	-0.615615	0.0330856	0.0489721	0.879867	0.615617	0.0330848	-0.573331	0.0513132	0.196705	0.540041	0.474757	0.118855	-0.24562	0.441601	-0.123032	0.703255	-0.0377149	0.907362	-0.0611345	0.850299	-0.167853	0.602053
gene18409	black	-0.534713	0.073266	-0.544223	0.0673527	0.466472	0.126344	0.78889	0.00228846	0.348144	0.267444	0.444705	0.147471	0.0296915	0.927017	-0.75047	0.00492229	-0.137151	0.670802	0.0718537	0.824384	-0.0142252	0.965002	-0.770697	0.00334731	-0.287112	0.365556	-0.424111	0.169428	-0.102388	0.751518	0.7009	0.0111082	-0.462061	0.130456	-0.197848	0.537642	0.305913	0.333537	-0.288673	0.362838	-0.140017	0.664277	-0.187766	0.558964	0.0981919	0.761436	-0.233268	0.465603
gene18471	black	-0.186793	0.561039	-0.163261	0.612166	0.0978998	0.762127	0.113328	0.725827	-0.0810951	0.80217	0.0449214	0.889748	-0.0689928	0.831286	0.0380118	0.906635	0.143695	0.655932	-0.0410979	0.899088	-0.193468	0.546863	-0.0168938	0.958441	0.233262	0.465616	0.221067	0.489895	-0.00861241	0.978808	0.396919	0.201414	-0.0575165	0.859078	0.448712	0.143422	0.0939698	0.771447	-0.130877	0.685162	0.310286	0.326316	0.106032	0.742934	-0.31063	0.325752	-0.212881	0.506506
gene18477	black	-0.745938	0.00534109	-0.748718	0.00508117	0.674724	0.0160832	0.785324	0.00247236	0.536481	0.072141	0.685748	0.0138217	-0.274355	0.388162	-0.720828	0.00816763	0.391375	0.208359	0.24672	0.439494	-0.314238	0.319864	-0.539134	0.0704744	0.341035	0.277995	-0.690036	0.0130091	0.102168	0.752037	0.185528	0.563742	-0.488122	0.107399	0.558981	0.0588419	0.470044	0.123079	-0.00694903	0.9829	-0.00267793	0.99341	-0.0725222	0.822773	-0.178753	0.578311	0.104688	0.746097
gene1849	black	-0.832429	0.000779705	-0.833144	0.00076419	0.745581	0.00537522	0.754007	0.0046131	0.753415	0.00466377	0.711246	0.00949769	-0.440056	0.152258	-0.669441	0.0172584	0.336386	0.285023	0.348426	0.267031	-0.305079	0.334925	-0.575585	0.0501957	0.209901	0.512614	-0.36315	0.245944	0.430183	0.162752	0.596467	0.0406411	-0.506096	0.0931845	0.0242478	0.940374	0.488076	0.107437	0.234857	0.462481	0.176468	0.583256	0.00720319	0.982275	-0.190533	0.553077	0.0994031	0.758569
gene18531	black	-0.170757	0.595692	-0.190116	0.553962	0.163639	0.611331	0.362348	0.247067	0.203349	0.526154	0.4153	0.179417	0.123984	0.701051	-0.476881	0.116983	0.277683	0.382197	-0.143369	0.65667	-0.0282124	0.930645	-0.288371	0.363363	0.166663	0.604668	-0.655793	0.020585	-0.140155	0.663964	-0.0344777	0.915287	-0.41924	0.174906	0.326186	0.30079	0.42703	0.166198	-0.119551	0.711327	-0.427729	0.165429	0.0467234	0.885351	-0.0110657	0.972772	0.332902	0.290355
gene18532	black	-0.666054	0.0180441	-0.676392	0.0157246	0.634531	0.0266669	0.670206	0.0170844	0.274376	0.388124	0.347012	0.269108	-0.317972	0.313833	-0.530877	0.0757488	0.0602235	0.852508	0.378998	0.22438	-0.162128	0.614669	-0.680381	0.0148913	0.222331	0.487352	-0.160652	0.617938	0.326945	0.2996	0.563312	0.0564935	-0.23504	0.462123	0.463426	0.129174	0.229695	0.472658	-0.0726655	0.822428	0.233063	0.466008	-0.340333	0.279051	-0.0952878	0.768318	-0.396614	0.201793
gene18540	black	-0.884897	0.000130767	-0.892999	9.21e-05	0.768873	0.00347095	0.816404	0.00119628	0.840172	0.000623981	0.926608	1.48e-05	-0.410259	0.185293	-0.767378	0.00357494	0.527503	0.0779798	0.230862	0.470348	-0.289146	0.362016	-0.619806	0.0315769	0.419546	0.174558	-0.416564	0.177962	0.423799	0.169775	0.516296	0.0857109	-0.751693	0.00481369	0.357268	0.254247	0.715343	0.00891067	0.225613	0.480778	0.0256089	0.937033	0.0705399	0.827552	-0.48136	0.113099	0.170308	0.596675
gene18556	black	-0.262997	0.408874	-0.298951	0.345211	0.215572	0.501017	0.304656	0.335629	0.317329	0.314867	0.399422	0.198326	-0.0634287	0.84474	-0.307028	0.331689	0.131746	0.683169	-0.0486683	0.880608	0.128955	0.689581	-0.462111	0.130408	0.201314	0.530392	0.288927	0.362396	0.351476	0.262579	0.622468	0.0306447	-0.456038	0.136207	0.0133592	0.967132	0.412356	0.182834	0.00393019	0.990328	-0.0715578	0.825097	0.123382	0.702445	-0.0918094	0.776583	-0.0927236	0.774409
gene1858	black	-0.123473	0.702233	-0.125778	0.696906	0.171762	0.593497	0.198616	0.536031	-0.119289	0.711936	0.0798065	0.805259	0.0165135	0.959376	-0.180905	0.573667	0.0837591	0.79579	0.017912	0.955939	-0.396444	0.202003	-0.207339	0.51789	0.0404234	0.900737	-0.299245	0.344713	-0.0158162	0.96109	0.170107	0.597114	-0.169847	0.597683	0.0485904	0.880798	-0.0506536	0.87577	-0.0705909	0.827429	-0.0943018	0.770659	-0.279105	0.379663	-0.148824	0.644356	0.0942602	0.770758
gene18635	black	-0.475742	0.117984	-0.477268	0.116643	0.42218	0.171586	0.619998	0.0315088	0.413777	0.181179	0.573532	0.0512131	-0.0650731	0.84076	-0.612398	0.0342782	0.0693678	0.830381	0.0705211	0.827598	-0.227634	0.47675	-0.419743	0.174334	-0.0208473	0.948726	-0.694534	0.0121951	0.106889	0.740919	-0.110843	0.731643	-0.480907	0.113487	0.129141	0.689153	0.351346	0.262769	-0.0261114	0.9358	-0.294582	0.352647	0.0144783	0.96438	-0.290283	0.360046	0.0452183	0.889023
gene18655	black	-0.254679	0.424387	-0.277334	0.38282	0.279817	0.378396	0.324562	0.303345	-0.0238065	0.941458	0.252931	0.427682	-0.063927	0.843534	-0.226951	0.478108	0.10466	0.746162	-0.0250518	0.938401	-0.350792	0.263575	-0.24511	0.44258	0.281523	0.375373	-0.139559	0.665318	0.378112	0.225556	0.24005	0.452351	-0.387069	0.213852	0.236112	0.460024	0.120208	0.709801	-0.012866	0.968345	-0.065805	0.838989	-0.173116	0.590542	-0.501683	0.0965499	-0.0601187	0.852762
gene18662	black	-0.8417	0.000596348	-0.839647	0.000633715	0.803235	0.00165192	0.776077	0.00300191	0.52641	0.0787121	0.627122	0.0290626	-0.419814	0.174255	-0.697797	0.0116286	0.557455	0.0596849	0.355754	0.25641	-0.500474	0.0974857	-0.572462	0.0517489	0.439179	0.153173	-0.642074	0.0243776	0.207632	0.517286	0.622634	0.0305872	-0.469129	0.12391	0.482263	0.112326	0.444756	0.147418	0.130678	0.68562	0.197877	0.537581	-0.285628	0.368148	-0.231798	0.468499	0.238548	0.45527
gene18669	black	-0.635598	0.026334	-0.656563	0.0203858	0.634713	0.0266098	0.666182	0.018014	0.627439	0.028957	0.606595	0.0365067	-0.297834	0.347104	-0.695179	0.0120814	0.188263	0.557904	0.341869	0.276745	-0.231102	0.469875	-0.683116	0.014339	0.0256947	0.936823	-0.47328	0.120168	0.323582	0.304892	0.384483	0.217193	-0.460215	0.132201	-0.198136	0.537037	0.339792	0.279865	0.183103	0.568939	-0.105936	0.74316	-0.205314	0.522077	0.0671075	0.83584	0.155114	0.630258
gene1869	black	-0.106254	0.742413	-0.150495	0.6406	0.0563617	0.861883	0.252797	0.427935	0.159766	0.619903	0.256925	0.420169	0.0859832	0.790473	-0.169986	0.597378	-0.21591	0.50033	-0.205626	0.521431	0.289015	0.362245	-0.244451	0.443847	0.00444425	0.989063	0.410339	0.185199	0.367537	0.239857	0.371156	0.234904	-0.43591	0.15661	-0.232366	0.46738	0.211671	0.508982	-0.102541	0.751158	-0.101113	0.754529	0.15789	0.624072	-0.283411	0.372042	-0.351862	0.262019
gene18698	black	-0.209916	0.512583	-0.202263	0.528414	0.0901373	0.780563	0.577584	0.0492188	-0.126547	0.695131	0.2013	0.530421	0.311632	0.324112	-0.406709	0.189502	-0.423198	0.170446	-0.244406	0.443933	-0.0750964	0.816575	-0.45231	0.139849	-0.311863	0.323733	-0.20716	0.51826	-0.136126	0.673142	0.341522	0.277266	-0.288319	0.363453	0.0811768	0.801974	0.150106	0.641474	-0.605166	0.0370709	-0.174647	0.58721	0.269355	0.397212	-0.0419382	0.897034	-0.567213	0.0544349
gene1870	black	-0.266191	0.402994	-0.227804	0.476411	0.198691	0.535875	0.284503	0.370122	0.274067	0.388681	0.328168	0.297689	-0.0293302	0.927903	-0.38981	0.210346	0.320241	0.3102	0.0891071	0.783018	-0.24991	0.433408	-0.232849	0.466428	-0.0128132	0.968474	-0.722393	0.00796445	-0.363148	0.245947	-0.102003	0.752428	-0.0989318	0.759684	0.357252	0.254269	0.330196	0.294534	-0.0500439	0.877255	-0.183533	0.568017	0.142409	0.658845	0.168305	0.601063	0.341199	0.27775
gene18716	black	-0.363891	0.24491	-0.353703	0.259358	0.182564	0.570099	0.697198	0.0117311	0.41568	0.178979	0.713522	0.00916814	0.287061	0.365644	-0.750275	0.00493979	0.116489	0.718452	-0.333118	0.290023	0.00410785	0.989891	-0.551903	0.0628245	-0.143403	0.656593	-0.660877	0.0192954	-0.353271	0.259981	0.265629	0.404027	-0.667007	0.0178205	0.222249	0.487516	0.717532	0.00860826	-0.415903	0.178721	-0.510688	0.089768	0.54111	0.0692511	-0.0294081	0.927712	0.0768155	0.812441
gene18719	black	-0.533189	0.0742457	-0.541068	0.0692766	0.351953	0.261887	0.756483	0.00440553	0.527395	0.0780522	0.709231	0.00979669	0.0705175	0.827606	-0.692787	0.0125066	0.00504901	0.987575	-0.175672	0.584984	0.114555	0.722961	-0.617105	0.0325434	-0.0603806	0.852127	-0.189744	0.554754	0.0470744	0.884494	0.572946	0.0515062	-0.70494	0.010457	0.0759462	0.814531	0.646091	0.0232188	-0.268401	0.398952	-0.207117	0.518349	0.373348	0.231934	-0.253802	0.426037	-0.241438	0.44966
gene18794	black	-0.635155	0.0264716	-0.633482	0.0269969	0.449308	0.142826	0.819941	0.0010923	0.634482	0.026682	0.787559	0.00235583	0.0134738	0.96685	-0.79219	0.00212779	0.143262	0.656912	-0.135102	0.675483	0.025416	0.937507	-0.672807	0.0165025	-0.0685695	0.832308	-0.337752	0.282948	-0.0220782	0.945702	0.737101	0.00623434	-0.777966	0.00288729	0.0353255	0.913211	0.724585	0.00768618	-0.194663	0.54434	-0.197916	0.537499	0.27445	0.387991	-0.32255	0.306526	-0.0849459	0.792952
gene18844	black	-0.39175	0.207885	-0.419965	0.174083	0.267036	0.401447	0.70426	0.0105645	0.450286	0.141852	0.659934	0.0195301	0.194804	0.544042	-0.782955	0.00260066	-0.0829552	0.797714	-0.217817	0.496459	0.361812	0.247818	-0.830702	0.00081822	-0.143963	0.655326	-0.23977	0.452894	0.0333881	0.917956	0.575056	0.0504561	-0.744221	0.00550662	0.127682	0.692513	0.733075	0.00667671	-0.318806	0.312495	-0.51145	0.0892089	0.14871	0.644612	-0.198929	0.535376	-0.288626	0.362919
gene18850	black	-0.110815	0.731708	-0.112507	0.727748	0.026078	0.935882	0.396848	0.201503	0.00797954	0.980365	0.233231	0.465676	0.225652	0.480699	-0.370644	0.235601	-0.256888	0.420238	-0.113091	0.726382	0.116654	0.718067	-0.415227	0.179501	-0.120932	0.708121	-0.321555	0.308106	-0.0383914	0.905706	-0.137165	0.670772	-0.122352	0.704828	0.392853	0.206494	0.295749	0.350653	-0.433522	0.159153	-0.328373	0.297369	0.412057	0.183184	0.281412	0.375569	-0.359276	0.251394
gene18860	black	-0.593391	0.0419597	-0.605445	0.0369603	0.525436	0.0793683	0.85449	0.000400296	0.232239	0.46763	0.586784	0.0448948	0.0127279	0.968684	-0.779749	0.00278221	0.0273659	0.932721	0.0594058	0.854492	-0.274914	0.387157	-0.828673	0.000865304	0.0718848	0.824309	-0.559529	0.0585409	0.0524335	0.871436	0.381942	0.220505	-0.553133	0.0621191	0.470234	0.122907	0.410713	0.184759	-0.35547	0.256817	-0.249023	0.435096	-0.0877204	0.786325	-0.129191	0.689039	-0.270281	0.39553
gene18894	black	-0.209676	0.513076	-0.189382	0.555524	0.0625881	0.846776	0.611769	0.0345148	0.0809019	0.802633	0.44066	0.15163	0.392613	0.206796	-0.58578	0.0453531	-0.207833	0.516871	-0.326752	0.299902	-0.114669	0.722696	-0.447791	0.144346	-0.352403	0.261236	-0.656661	0.0203605	-0.419103	0.175061	-0.00153025	0.996234	-0.43687	0.155596	0.150435	0.640735	0.368328	0.238769	-0.570631	0.0526751	-0.490158	0.105721	0.430126	0.162814	-0.0129045	0.96825	-0.18851	0.557378
gene18926	black	-0.220138	0.491767	-0.191811	0.550368	0.138765	0.667124	0.315024	0.318591	0.272863	0.390851	0.387866	0.212829	0.0585577	0.85655	-0.363406	0.245587	0.223779	0.484447	-0.086697	0.788768	-0.201035	0.530974	-0.0198212	0.951247	-0.018536	0.954405	-0.785276	0.00247495	-0.292609	0.356032	-0.348215	0.26734	-0.248723	0.435666	0.25292	0.427703	0.321432	0.308301	-0.0591727	0.855057	-0.2682	0.39932	0.261991	0.410734	-0.138026	0.668809	0.328589	0.297032
gene18927	black	-0.487339	0.108049	-0.474267	0.119289	0.334554	0.287819	0.687744	0.013439	0.50144	0.0967378	0.523615	0.0806059	0.0768898	0.812263	-0.713991	0.00910122	-0.00139966	0.996556	-0.0449103	0.889775	0.140703	0.662717	-0.65644	0.0204176	-0.318018	0.31376	-0.379879	0.223217	-0.318146	0.313554	0.697596	0.0116629	-0.465557	0.127191	-0.134538	0.676771	0.51842	0.0842075	-0.278829	0.380153	-0.160022	0.619336	0.136948	0.671266	0.128501	0.690626	-0.101192	0.754342
gene18933	black	-0.57142	0.0522745	-0.555246	0.060921	0.46203	0.130485	0.600634	0.0389018	0.183258	0.568606	0.427821	0.165329	-0.180605	0.574315	-0.424791	0.168671	0.0433635	0.893552	0.209018	0.514429	-0.396922	0.201411	-0.587042	0.0447773	0.183387	0.568331	-0.10566	0.743808	0.205328	0.522048	0.270593	0.394962	-0.256195	0.421537	0.606328	0.0366118	0.242961	0.446716	-0.215619	0.500921	0.12698	0.69413	0.108126	0.738012	-0.175479	0.585403	-0.435667	0.156869
gene18942	black	-0.290491	0.359686	-0.279499	0.378962	0.174157	0.588276	0.729985	0.00703186	0.100326	0.756386	0.346799	0.269424	0.361631	0.248073	-0.722053	0.00800825	-0.340313	0.279081	-0.17733	0.581389	0.0817603	0.800576	-0.670409	0.0170384	-0.503728	0.0949804	-0.67125	0.016849	-0.514273	0.0871597	0.256357	0.421234	-0.353657	0.259423	0.0339365	0.916613	0.302789	0.338749	-0.63519	0.0264609	-0.420996	0.172918	0.0977388	0.762508	0.228599	0.474832	-0.346996	0.269133
gene18944	black	-0.235993	0.460256	-0.210144	0.512113	0.0755253	0.815543	0.336538	0.284792	0.346883	0.269298	0.307988	0.3301	0.125111	0.698445	-0.394938	0.203879	-0.0529604	0.870154	-0.174217	0.588147	0.281776	0.374927	-0.402343	0.19476	-0.353127	0.260188	-0.0299254	0.926443	-0.251556	0.430282	0.714846	0.00898036	-0.341938	0.276642	-0.168491	0.600654	0.490563	0.105389	-0.182961	0.569245	-0.127275	0.69345	0.209492	0.513454	-0.133679	0.678738	-0.159662	0.620134
gene18946	black	-0.582334	0.0469511	-0.589572	0.043639	0.49056	0.105391	0.884365	0.00013369	0.258873	0.416528	0.574185	0.050888	0.0411048	0.899071	-0.774793	0.00308173	-0.149666	0.642462	0.0515351	0.873623	-0.243282	0.446098	-0.820996	0.00106268	-0.0912604	0.777889	-0.536353	0.0722219	0.125948	0.696512	0.345626	0.271156	-0.503834	0.0948998	0.262229	0.410295	0.384213	0.217543	-0.385437	0.215956	-0.250354	0.432563	0.0921389	0.775799	-0.0241626	0.940584	-0.374785	0.229999
gene18962	black	-0.324167	0.303967	-0.335191	0.286846	0.190382	0.553399	0.556161	0.0604068	0.570134	0.0529286	0.739728	0.00595793	0.153602	0.633636	-0.676229	0.0157594	0.225317	0.48137	-0.282355	0.373903	0.190801	0.552509	-0.404638	0.191984	0.0279366	0.931321	-0.608775	0.0356579	-0.0368452	0.90949	0.117283	0.716603	-0.698658	0.0114824	0.182196	0.570888	0.810563	0.00138451	-0.116365	0.71874	-0.542604	0.0683353	0.483493	0.11128	-0.193412	0.546981	0.243036	0.446573
gene18995	black	-0.0789925	0.807213	-0.115639	0.720433	0.0479874	0.882268	0.418207	0.176081	-0.106989	0.740685	0.191244	0.55157	0.322942	0.305905	-0.390146	0.209917	-0.262462	0.409864	-0.296356	0.349618	0.255589	0.422675	-0.475691	0.118029	-0.115323	0.721171	-0.0261752	0.935643	-0.127986	0.691812	0.379231	0.224073	-0.457699	0.134606	0.127401	0.693162	0.201048	0.530947	-0.466418	0.126394	-0.333774	0.289014	-0.165052	0.608215	-0.225634	0.480736	-0.428473	0.164615
gene18997	black	-0.175916	0.584455	-0.174323	0.587915	0.14235	0.658979	0.554892	0.0611205	-0.0438511	0.892361	0.142212	0.659293	0.286204	0.367141	-0.546537	0.0659651	-0.394946	0.20387	-0.0396851	0.902542	0.0545228	0.866353	-0.524644	0.0799047	-0.450695	0.141446	-0.641028	0.0246862	-0.411868	0.183404	-0.0308067	0.924283	-0.135716	0.674079	0.0268607	0.933961	0.051337	0.874106	-0.524021	0.0803286	-0.354849	0.257708	-0.118546	0.713664	0.307736	0.330516	-0.341039	0.27799
gene19000	black	-0.638172	0.0255432	-0.671993	0.0166831	0.638375	0.0254818	0.678029	0.0153787	0.477094	0.116796	0.591614	0.0427354	-0.275803	0.38556	-0.620008	0.0315055	0.305001	0.335055	0.250811	0.431695	-0.31315	0.321634	-0.61904	0.0318487	0.290184	0.360217	-0.304527	0.335844	0.305596	0.334064	0.506675	0.0927491	-0.526969	0.0783371	0.0577357	0.858546	0.296998	0.348524	0.0745191	0.817964	0.0256493	0.936934	-0.220563	0.490911	-0.0300709	0.926086	0.117535	0.716016
gene19025	black	-0.364719	0.243757	-0.367406	0.240038	0.31468	0.319147	0.522207	0.081571	0.336529	0.284805	0.584862	0.0457747	0.0294047	0.92772	-0.582576	0.0468374	0.300111	0.343251	-0.0790054	0.807182	-0.24033	0.451807	-0.347773	0.267989	0.153994	0.632759	-0.776866	0.00295364	-0.0434709	0.89329	-0.0702263	0.828309	-0.529288	0.0767939	0.360003	0.250366	0.48569	0.109426	-0.0673959	0.835143	-0.395594	0.203061	0.106852	0.741007	-0.257298	0.419471	0.292379	0.356428
gene19042	black	-0.658043	0.0200069	-0.657712	0.0200911	0.620782	0.0312326	0.660123	0.0194828	0.573971	0.0509944	0.513503	0.0877154	-0.332104	0.291584	-0.656472	0.0204092	0.173891	0.588855	0.437872	0.154541	-0.19448	0.544727	-0.653361	0.0212235	0.059423	0.85445	-0.546765	0.0658296	0.223706	0.484592	0.257747	0.41863	-0.209532	0.513372	0.146493	0.649608	0.351476	0.26258	0.0856768	0.791205	0.0249465	0.938659	-0.0554336	0.864139	0.311737	0.323939	0.0360426	0.911455
gene19055	black	-0.117688	0.715659	-0.0823081	0.799263	-0.00722874	0.982212	0.183415	0.568271	0.141559	0.660773	0.0715634	0.825084	0.133709	0.678669	-0.21804	0.496008	-0.0469778	0.88473	-0.159522	0.620444	0.285548	0.368289	-0.116634	0.718114	-0.302825	0.338689	-0.145265	0.652381	-0.430121	0.16282	0.458088	0.134232	-0.119017	0.712569	0.00620942	0.98472	0.2918	0.357425	-0.193565	0.546658	-0.0104504	0.974286	0.0381606	0.906271	-0.170938	0.595296	-0.126142	0.696065
gene19068	black	-0.800154	0.00177546	-0.816734	0.00118628	0.773512	0.00316297	0.825548	0.00094189	0.575193	0.0503888	0.634689	0.0266173	-0.373106	0.23226	-0.743314	0.00559553	0.310141	0.326555	0.387341	0.213502	-0.35654	0.255286	-0.688903	0.0132202	0.273564	0.389586	-0.556191	0.06039	0.341706	0.27699	0.507348	0.0922442	-0.436441	0.156049	0.205347	0.522008	0.386697	0.214331	0.0807598	0.802973	0.102002	0.752429	-0.16163	0.615773	0.0726836	0.822384	0.0888643	0.783597
gene19074	black	-0.409659	0.186	-0.396124	0.202402	0.267525	0.400551	0.600049	0.0391427	0.113665	0.72504	0.317888	0.313968	0.0675013	0.834889	-0.436311	0.156186	-0.144307	0.654547	-0.057502	0.859113	-0.0509505	0.875047	-0.453123	0.139049	-0.0622526	0.847589	-0.16155	0.615949	-0.0655784	0.839537	0.417322	0.177092	-0.278238	0.381207	0.344656	0.272592	0.289482	0.361433	-0.409283	0.186444	0.0382133	0.906142	0.218087	0.495912	-0.0948114	0.769449	-0.46469	0.127995
gene19075	black	-0.664608	0.0183875	-0.675153	0.0159905	0.542646	0.0683096	0.89671	7.77e-05	0.596578	0.040594	0.790969	0.00218621	-0.0168554	0.958536	-0.889748	0.000106333	0.100858	0.75513	-0.030042	0.926157	-0.0254988	0.937303	-0.722887	0.00790108	-0.0282784	0.930483	-0.649701	0.0222116	0.0741392	0.818879	0.421495	0.172356	-0.76089	0.00405366	0.170476	0.596306	0.667122	0.0177937	-0.164145	0.610214	-0.329943	0.294926	0.061725	0.848868	-0.345117	0.271909	-0.0733073	0.820882
gene19082	black	-0.643174	0.0240562	-0.656939	0.020289	0.589746	0.0435614	0.797974	0.00186709	0.449021	0.143113	0.611743	0.0345245	-0.113745	0.724853	-0.771618	0.00328613	0.0805172	0.803555	0.142718	0.658145	-0.228573	0.474884	-0.817233	0.00117126	-0.0450567	0.889418	-0.420021	0.17402	0.143992	0.65526	0.657575	0.0201261	-0.605576	0.0369084	-0.0178518	0.956086	0.403782	0.193017	-0.107102	0.740418	-0.159583	0.62031	-0.215114	0.501949	-0.16557	0.607072	-0.104421	0.746727
gene19100	black	-0.412776	0.182344	-0.422368	0.171376	0.342442	0.27589	0.37601	0.228356	0.218213	0.495657	0.366831	0.240831	-0.177199	0.581674	-0.231627	0.468838	0.0879402	0.785801	0.0111089	0.972666	-0.105397	0.744429	-0.221678	0.488665	0.274219	0.388406	0.127486	0.692965	0.382342	0.219981	0.29668	0.349065	-0.447745	0.144392	0.332403	0.291124	0.253292	0.427001	0.0440531	0.891868	0.115372	0.721056	-0.0946065	0.769935	-0.78502	0.00248858	-0.301873	0.340286
gene19106	black	-0.34897	0.266234	-0.354276	0.258531	0.224273	0.483456	0.650898	0.0218851	0.193355	0.5471	0.406085	0.190248	0.226867	0.478277	-0.66482	0.0183369	-0.149442	0.642965	-0.15424	0.63221	0.293599	0.354332	-0.735413	0.00641708	-0.198728	0.535798	-0.267203	0.401141	-0.30575	0.333808	0.529654	0.0765527	-0.46808	0.124868	0.346431	0.269965	0.488847	0.106799	-0.501057	0.0970335	-0.305704	0.333884	-0.0271698	0.933202	-0.0658991	0.838762	-0.441749	0.150503
gene19107	black	-0.342248	0.276179	-0.326716	0.299959	0.257589	0.418926	0.704332	0.010553	0.104546	0.746431	0.308705	0.328917	0.235624	0.46098	-0.702491	0.0108482	-0.251489	0.430409	-0.0178818	0.956013	-0.0130891	0.967796	-0.6497	0.0222121	-0.396803	0.201558	-0.784643	0.00250871	-0.447519	0.14462	0.129862	0.687495	-0.231003	0.47007	0.196274	0.540947	0.257175	0.419701	-0.532864	0.0744558	-0.344325	0.273083	-0.0133919	0.967051	0.278684	0.380412	-0.282451	0.373734
gene19109	black	-0.405574	0.19086	-0.42564	0.167731	0.36139	0.248412	0.663342	0.018692	0.130427	0.686198	0.463775	0.128848	0.060043	0.852946	-0.545469	0.066603	-0.0909289	0.778678	-0.0734804	0.820465	-0.226474	0.47906	-0.462424	0.130114	0.0648429	0.841317	-0.463689	0.128929	0.218562	0.494952	0.0952738	0.768352	-0.521206	0.0822627	0.253679	0.426269	0.271112	0.39402	-0.250232	0.432795	-0.252751	0.428022	0.0124173	0.969448	-0.368194	0.238954	-0.239768	0.452897
gene19116	black	-0.696699	0.0118169	-0.702222	0.0108919	0.63888	0.025329	0.770687	0.00334797	0.665983	0.0180608	0.755697	0.00447066	-0.203673	0.525482	-0.852554	0.00042618	0.388638	0.21184	0.206039	0.520577	-0.185702	0.56337	-0.702158	0.0109022	0.129855	0.687511	-0.782234	0.00264064	0.0162192	0.9601	0.323154	0.305569	-0.60696	0.0363635	0.269729	0.396532	0.598118	0.0399456	0.0547385	0.865829	-0.245965	0.440939	-0.166963	0.604008	-0.142036	0.659691	0.250757	0.431798
gene19118	black	-0.763128	0.00388333	-0.755254	0.00450762	0.653965	0.0210638	0.86272	0.000303553	0.510665	0.089785	0.761217	0.00402848	-0.193522	0.546747	-0.770539	0.00335786	0.214785	0.502619	0.160867	0.617461	-0.458487	0.133849	-0.697534	0.0116735	0.137378	0.670286	-0.600542	0.0389397	0.211643	0.509038	0.331947	0.291825	-0.620374	0.0313763	0.362302	0.247132	0.499353	0.0983596	-0.080632	0.80328	-0.118009	0.714913	0.0547549	0.865789	-0.366593	0.24116	-0.0716952	0.824766
gene19124	black	-0.524376	0.0800868	-0.544781	0.0670161	0.44453	0.147649	0.622623	0.030591	0.375949	0.228439	0.48593	0.109225	-0.163934	0.610679	-0.476649	0.117186	-0.152403	0.63632	0.145893	0.650964	-0.0672826	0.835417	-0.581737	0.0472319	0.0386017	0.905192	0.0232353	0.94286	0.511613	0.0890899	0.342298	0.276104	-0.411729	0.183567	0.0441149	0.891717	0.295614	0.350884	-0.0713678	0.825556	0.00544247	0.986607	0.133149	0.679952	-0.178823	0.57816	-0.437035	0.155422
gene19126	black	-0.74588	0.00534663	-0.75204	0.00478315	0.728339	0.00722668	0.73731	0.00621206	0.634534	0.0266657	0.665601	0.0181513	-0.372241	0.233431	-0.711717	0.00942874	0.286172	0.367197	0.427045	0.166181	-0.437895	0.154517	-0.613737	0.033778	0.139085	0.666396	-0.662056	0.0190052	0.242205	0.448177	0.113911	0.724466	-0.416875	0.177604	0.0729233	0.821807	0.288249	0.363575	0.172246	0.592439	-0.0246582	0.939367	-0.187715	0.559071	0.00796905	0.98039	0.181559	0.572259
gene19174	black	-0.378111	0.225556	-0.374159	0.23084	0.221399	0.489226	0.516325	0.0856905	0.370688	0.235541	0.478585	0.115495	0.0221685	0.94548	-0.462952	0.129618	-0.175279	0.585837	0.00874692	0.978477	0.149326	0.643226	-0.576278	0.0498552	-0.128147	0.691442	0.015456	0.961976	0.0813326	0.801601	0.152604	0.635869	-0.32783	0.298217	0.233817	0.464524	0.418921	0.175268	-0.261863	0.410971	-0.152588	0.635907	0.387934	0.212741	0.00537826	0.986765	-0.476145	0.117629
gene19188	black	-0.223843	0.484319	-0.220898	0.490235	0.0928291	0.774158	0.572043	0.0519601	0.187472	0.55959	0.350379	0.264176	0.303857	0.336963	-0.609266	0.0354685	-0.14303	0.657438	-0.201663	0.529664	0.245206	0.442395	-0.613901	0.0337171	-0.28956	0.361298	-0.404837	0.191745	-0.391854	0.207753	0.4562	0.13605	-0.303018	0.338366	0.127208	0.693605	0.481073	0.113345	-0.53374	0.0738904	-0.333273	0.289784	0.347888	0.267821	0.445383	0.14678	-0.200891	0.531274
gene19203	black	-0.553692	0.0618005	-0.554197	0.0615135	0.437773	0.154645	0.8403	0.000621642	0.235257	0.461698	0.48311	0.111605	0.074747	0.817416	-0.767893	0.00353888	-0.148473	0.645145	0.049346	0.878956	-0.0388644	0.90455	-0.908981	4.22e-05	-0.145299	0.652303	-0.384024	0.217789	-0.065333	0.840131	0.613395	0.0339054	-0.417648	0.17672	0.347163	0.268886	0.440191	0.152117	-0.47669	0.11715	-0.17949	0.576719	0.0345867	0.91502	0.12698	0.694132	-0.471938	0.121369
gene19205	black	-0.712048	0.00938053	-0.711023	0.00953047	0.613398	0.033904	0.765304	0.00372306	0.583965	0.04619	0.678654	0.0152479	-0.271013	0.394201	-0.651454	0.0217342	0.0470285	0.884606	0.277686	0.382192	-0.329451	0.295692	-0.626022	0.0294312	0.0398315	0.902184	-0.386751	0.21426	0.386874	0.214102	0.178086	0.579753	-0.448724	0.14341	0.0889284	0.783444	0.369907	0.236606	0.0204704	0.949652	-0.0209958	0.948361	0.170986	0.595191	-0.116676	0.718017	-0.168333	0.601
gene19218	black	-0.86092	0.00032296	-0.860655	0.000325905	0.795631	0.00196957	0.80056	0.00175881	0.630474	0.0279601	0.631528	0.02762	-0.445226	0.14694	-0.704502	0.0105261	0.240609	0.451265	0.456179	0.136071	-0.359319	0.251334	-0.773877	0.00313967	0.165238	0.607804	-0.321251	0.308589	0.39959	0.19812	0.666986	0.0178253	-0.417634	0.176736	0.148752	0.644518	0.389628	0.210577	0.128795	0.689951	0.197555	0.538256	-0.182153	0.570982	-0.0840614	0.795067	-0.0991141	0.759253
gene19231	black	-0.561771	0.0573215	-0.574854	0.0505563	0.505822	0.0933914	0.842934	0.000574715	0.369013	0.23783	0.591532	0.0427716	0.0312567	0.923179	-0.833559	0.0007553	0.0139887	0.965584	0.0813786	0.80149	-0.214726	0.502739	-0.829159	0.00085382	-0.126191	0.695951	-0.653722	0.0211279	-0.0670148	0.836064	0.447668	0.14447	-0.524166	0.08023	0.0339762	0.916515	0.386457	0.214639	-0.293975	0.353686	-0.292145	0.356831	-0.0502721	0.876699	0.191945	0.550084	-0.0595734	0.854085
gene19234	black	-0.41235	0.182841	-0.402535	0.194526	0.289252	0.361832	0.536245	0.0722901	0.323789	0.304564	0.599036	0.0395624	0.0198522	0.951171	-0.551092	0.063292	0.236065	0.460116	-0.0460519	0.886989	-0.125747	0.696976	-0.470009	0.12311	0.199966	0.533206	-0.499662	0.0981179	-0.0812494	0.8018	-0.076576	0.813017	-0.449694	0.142442	0.738192	0.00611845	0.557647	0.0595786	-0.214604	0.502989	-0.298888	0.345319	0.272516	0.391478	-0.224806	0.482391	-0.0511408	0.874584
gene19250	black	-0.273004	0.390597	-0.275238	0.386574	0.174158	0.588275	0.457645	0.134657	-0.109711	0.734295	0.196699	0.540055	0.0974112	0.763284	-0.255493	0.422855	-0.203308	0.526239	-0.0818543	0.80035	-0.140919	0.662228	-0.444389	0.147793	0.050678	0.875711	0.152269	0.63662	0.0826774	0.798379	0.39248	0.206963	-0.226434	0.47914	0.396183	0.202328	0.123896	0.701255	-0.447963	0.144174	0.0604801	0.851886	0.186841	0.560937	-0.0906339	0.779381	-0.589297	0.0437619
gene19261	black	-0.374211	0.230771	-0.372077	0.233654	0.234719	0.462753	0.540496	0.0696295	0.594258	0.0415849	0.6124	0.0342772	0.03914	0.903875	-0.582595	0.0468285	-0.0177934	0.95623	-0.0848859	0.793095	0.0811126	0.802128	-0.485553	0.109541	-0.241627	0.449293	-0.31731	0.314899	0.103645	0.748553	0.324102	0.30407	-0.490717	0.105263	-0.299594	0.344123	0.571776	0.0520946	-0.0650599	0.840792	-0.30306	0.338295	0.517705	0.0847116	0.0878665	0.785977	0.0392994	0.903485
gene19270	black	-0.237031	0.458227	-0.235382	0.461453	0.208614	0.515262	0.332561	0.290879	0.0673408	0.835276	-0.0127043	0.968742	-0.0168594	0.958526	-0.305163	0.334785	-0.267168	0.401206	0.202275	0.528389	0.244225	0.444282	-0.466646	0.126184	-0.264659	0.405809	-0.0325438	0.920025	-0.178174	0.579562	0.356295	0.255635	0.0632422	0.845192	0.0405918	0.900325	0.00624186	0.98464	-0.244973	0.442844	0.0879443	0.785791	-0.303834	0.337002	0.286684	0.366303	-0.454456	0.137745
gene19278	black	-0.292109	0.356894	-0.276075	0.385072	0.241562	0.44942	0.386641	0.214402	0.159679	0.620096	0.35042	0.264116	-0.0354764	0.912841	-0.290181	0.360223	0.039021	0.904166	0.0607976	0.851116	-0.476214	0.117568	-0.121193	0.707515	0.0102957	0.974667	-0.532746	0.074532	0.0151425	0.962747	-0.374256	0.23071	-0.183777	0.567494	0.126029	0.696326	0.0527553	0.870653	-0.0861763	0.790011	-0.108359	0.737465	0.259927	0.414566	-0.0389303	0.904388	0.0714838	0.825276
gene19282	black	-0.392834	0.206518	-0.409392	0.186316	0.369316	0.237414	0.553528	0.0618937	0.115407	0.720973	0.378588	0.224923	-0.0255839	0.937095	-0.503912	0.0948402	0.171524	0.594015	0.0584719	0.856758	-0.123226	0.702806	-0.425326	0.168079	0.311808	0.323823	-0.540038	0.0699128	0.00560637	0.986204	0.003682	0.990939	-0.312319	0.322989	0.725241	0.0076044	0.313491	0.321079	-0.234873	0.462452	-0.143768	0.655767	-0.0954141	0.768019	-0.0772567	0.811381	-0.0903289	0.780107
gene19284	black	-0.22809	0.475843	-0.227266	0.477481	0.161169	0.616792	0.351	0.263272	0.150615	0.64033	0.30245	0.339318	0.0143199	0.964769	-0.260476	0.413545	0.039885	0.902053	-0.0705097	0.827625	-0.216793	0.498537	-0.162695	0.613415	0.077168	0.811594	-0.27172	0.392919	0.179954	0.575718	0.12394	0.701153	-0.221154	0.489719	0.0682279	0.833133	0.248003	0.43704	-0.116214	0.719093	-0.0599851	0.853086	0.422268	0.171487	0.0656975	0.839249	0.0336254	0.917375
gene1931	black	-0.722355	0.00796931	-0.715118	0.00894216	0.575693	0.0501426	0.867855	0.000253145	0.699964	0.0112633	0.823418	0.000997011	-0.0928685	0.774064	-0.903854	5.5e-05	0.201923	0.529122	0.0636011	0.844323	-0.109317	0.735219	-0.837411	0.000676452	-0.0816023	0.800954	-0.574224	0.0508682	0.0258149	0.936528	0.635824	0.0262637	-0.709014	0.0098293	0.105387	0.744452	0.727227	0.00736062	-0.100732	0.755427	-0.263569	0.407819	0.117873	0.715228	-0.191951	0.550071	0.00304715	0.992501
gene19320	black	-0.853098	0.000418778	-0.849214	0.000473881	0.788031	0.0023318	0.874773	0.000195832	0.490146	0.10573	0.673553	0.0163383	-0.333623	0.289247	-0.776006	0.00300626	0.40205	0.195115	0.32238	0.306795	-0.468335	0.124634	-0.678323	0.0153171	0.345865	0.270802	-0.69489	0.0121322	0.158664	0.62235	0.451311	0.140836	-0.49756	0.0997672	0.596843	0.0404819	0.453587	0.138595	-0.0215135	0.947089	0.0845543	0.793888	-0.219411	0.493235	-0.246349	0.440203	0.0327164	0.919602
gene19329	black	-0.72883	0.00716808	-0.751445	0.00483556	0.638904	0.0253216	0.923615	1.8e-05	0.658935	0.0197808	0.842675	0.000579196	-0.10327	0.749438	-0.929458	1.22e-05	0.231321	0.469441	0.0612746	0.849959	-0.112845	0.726956	-0.808585	0.00145315	0.089146	0.782925	-0.623076	0.0304344	0.140002	0.664311	0.536034	0.0724238	-0.790068	0.00223007	0.136688	0.671859	0.658052	0.0200045	-0.0903194	0.780129	-0.282176	0.374219	-0.0209102	0.948571	-0.206604	0.519409	0.0524274	0.871451
gene19332	black	-0.404178	0.192539	-0.416845	0.177639	0.318611	0.312809	0.69935	0.0113659	0.14805	0.646098	0.466686	0.126147	0.152188	0.636802	-0.632319	0.0273665	-0.092507	0.774924	-0.126594	0.695022	-0.150041	0.64162	-0.737838	0.00615584	-0.101103	0.754552	-0.261368	0.411889	0.0153048	0.962348	0.657246	0.0202103	-0.546645	0.0659013	0.0907662	0.779066	0.381716	0.2208	-0.402546	0.194513	-0.250633	0.432033	0.0793564	0.806339	-0.0599807	0.853097	-0.282089	0.374373
gene19348	black	-0.5718	0.0520826	-0.570048	0.0529723	0.390208	0.209838	0.806158	0.00154091	0.510797	0.0896879	0.735593	0.00639742	0.0915185	0.777275	-0.764895	0.00375279	0.109722	0.734269	-0.194885	0.543872	0.038221	0.906124	-0.602524	0.0381308	-0.0390609	0.904069	-0.426272	0.167033	-0.129799	0.687641	0.543443	0.0678249	-0.744746	0.00545564	0.219392	0.493272	0.678619	0.0152552	-0.297522	0.347633	-0.246566	0.439788	0.260102	0.414241	-0.359322	0.251329	-0.133171	0.679901
gene19374	black	-0.518669	0.0840326	-0.511742	0.0889957	0.446364	0.145786	0.563877	0.0561923	0.504423	0.0944508	0.440292	0.152012	-0.175161	0.586095	-0.612513	0.0342351	0.224438	0.483127	0.260211	0.414037	0.0412983	0.898598	-0.543594	0.0677333	0.0405139	0.900516	-0.545935	0.0663242	-0.106841	0.741032	0.294255	0.353207	-0.17945	0.576805	0.291821	0.35739	0.445772	0.146385	-0.0552936	0.864479	-0.0229617	0.943532	0.0294826	0.927529	0.378434	0.225128	0.0837823	0.795734
gene1938	black	-0.385671	0.215653	-0.386347	0.214781	0.367642	0.239713	0.494042	0.102567	0.35841	0.252622	0.341998	0.276552	-0.0412342	0.898755	-0.548209	0.0649753	0.191057	0.551966	0.0337979	0.916952	-0.118268	0.71431	-0.397699	0.200449	-0.142242	0.659223	-0.54999	0.063932	-0.134093	0.677791	0.68468	0.0140299	-0.384458	0.217225	-0.332959	0.290267	0.305065	0.334948	0.00625951	0.984597	-0.0911461	0.778161	-0.212314	0.507665	0.0307221	0.92449	0.310709	0.325623
gene19381	black	-0.495569	0.101346	-0.488997	0.106675	0.45061	0.14153	0.594836	0.0413367	0.248156	0.436749	0.303689	0.337244	-0.163663	0.611278	-0.444289	0.147895	-0.110511	0.732418	0.301427	0.341036	-0.359524	0.251043	-0.466824	0.126021	-0.105092	0.745145	-0.355932	0.256155	0.0960486	0.766514	0.136102	0.673197	-0.0836823	0.795974	-0.0556507	0.863611	-0.000129388	0.999682	-0.1495	0.642836	0.127877	0.692063	0.0615486	0.849295	0.357139	0.254431	-0.195247	0.543109
gene19385	black	-0.328695	0.296867	-0.33427	0.288254	0.199699	0.533764	0.636111	0.0261749	0.253926	0.425804	0.459548	0.132836	0.160109	0.619142	-0.551529	0.06304	-0.388395	0.212151	-0.0673688	0.835209	0.0452649	0.88891	-0.645738	0.0233189	-0.304539	0.335825	-0.187178	0.560216	0.131307	0.684175	0.113792	0.724743	-0.360209	0.250075	-0.0211507	0.94798	0.332365	0.291181	-0.3974	0.200819	-0.310158	0.326527	0.450861	0.141281	0.155925	0.628449	-0.507463	0.0921587
gene1939	black	-0.784293	0.00252759	-0.804279	0.00161158	0.729403	0.00710028	0.811679	0.0013469	0.552949	0.0622243	0.70455	0.0105185	-0.312584	0.322557	-0.729719	0.00706304	0.433367	0.15932	0.199928	0.533286	-0.294187	0.353324	-0.620401	0.0313666	0.421682	0.172146	-0.476896	0.11697	0.337931	0.282676	0.65724	0.0202118	-0.634458	0.0266896	0.392193	0.207325	0.548637	0.0647237	0.0646457	0.841794	0.0619132	0.848412	-0.148531	0.645016	-0.317191	0.31509	0.109446	0.734916
gene19403	black	-0.236027	0.46019	-0.258079	0.418012	0.238862	0.454658	0.352763	0.260714	0.319028	0.31214	0.463885	0.128745	-0.0198108	0.951272	-0.376055	0.228296	0.0773005	0.811276	-0.0342579	0.915825	-0.210229	0.51194	-0.20386	0.525094	0.0329649	0.918993	-0.441256	0.151013	0.251938	0.42956	-0.205661	0.521359	-0.46424	0.128414	-0.158022	0.623778	0.224076	0.483852	0.103229	0.749536	-0.341976	0.276586	0.0761323	0.814084	-0.271353	0.393583	0.212326	0.50764
gene19409	black	-0.361426	0.248361	-0.360536	0.249614	0.207809	0.51692	0.658474	0.0198973	0.523474	0.0807023	0.751561	0.00482533	0.242029	0.448518	-0.755859	0.00445717	0.195618	0.542328	-0.376214	0.228084	0.0509396	0.875074	-0.457446	0.134849	-0.133799	0.678464	-0.703652	0.0106615	-0.210296	0.511802	0.391319	0.20843	-0.800422	0.00176444	-0.0238816	0.941273	0.787611	0.00235318	-0.219007	0.494051	-0.550242	0.0637854	0.431332	0.161508	-0.274483	0.387931	0.271784	0.392803
gene1942	black	-0.30958	0.327477	-0.327104	0.299352	0.207628	0.517294	0.686685	0.013641	0.333658	0.289193	0.53418	0.0736077	0.242381	0.447836	-0.732568	0.00673402	-0.314917	0.318763	-0.128711	0.690144	0.260562	0.413386	-0.729239	0.00711958	-0.337297	0.283638	-0.477745	0.116227	-0.0482327	0.88167	0.0557819	0.863292	-0.50143	0.0967456	0.047521	0.883405	0.48684	0.108464	-0.397464	0.200739	-0.560792	0.0578517	0.220878	0.490275	0.0743813	0.818296	-0.360849	0.249173
gene19426	black	-0.0029662	0.9927	-0.0476166	0.883172	0.0323108	0.920596	0.222361	0.487292	0.0600255	0.852988	0.163448	0.611752	0.152587	0.635908	-0.213767	0.504695	-0.219645	0.492762	-0.148515	0.64505	0.194337	0.545027	-0.130942	0.685014	-0.0829358	0.79776	-0.106748	0.74125	0.128399	0.690863	-0.127673	0.692535	-0.30201	0.340056	-0.249065	0.435016	0.0344364	0.915388	-0.108299	0.737608	-0.285616	0.368171	-0.0462776	0.886438	-0.0779469	0.809723	-0.102707	0.750765
gene19429	black	-0.423725	0.169858	-0.435435	0.157115	0.284771	0.369651	0.767216	0.00358631	0.513423	0.0877732	0.801665	0.00171403	0.245421	0.441983	-0.847808	0.000495168	0.122013	0.705615	-0.332258	0.291346	0.0399103	0.901991	-0.6287	0.0285399	-0.140287	0.663664	-0.670198	0.0170861	-0.179303	0.577123	0.395224	0.203523	-0.873536	0.000205249	0.00500943	0.987673	0.746921	0.00524806	-0.28653	0.366572	-0.593746	0.0418059	0.296508	0.349359	-0.282945	0.372863	0.129325	0.688729
gene19431	black	-0.83626	0.000699311	-0.837415	0.000676389	0.739696	0.00596128	0.71543	0.0088985	0.770855	0.00333673	0.86018	0.000331219	-0.444592	0.147585	-0.685367	0.0138958	0.567988	0.0540325	0.299345	0.344545	-0.405942	0.190419	-0.623242	0.0303772	0.448842	0.143292	-0.375651	0.228837	0.44099	0.151288	0.464956	0.127748	-0.636808	0.0259601	0.415915	0.178707	0.651191	0.0218055	0.260134	0.414181	0.0461939	0.886642	0.0714471	0.825364	-0.373974	0.23109	0.208659	0.515168
gene19433	black	-0.648964	0.0224146	-0.652407	0.0214779	0.554034	0.061606	0.781536	0.00267988	0.641955	0.0244127	0.730683	0.00695037	-0.14862	0.644816	-0.813604	0.00128386	0.189927	0.554365	0.17996	0.575704	-0.131376	0.684018	-0.744221	0.00550657	0.0246129	0.939478	-0.641924	0.0244219	0.152074	0.637058	0.312014	0.323487	-0.506681	0.0927445	0.180133	0.575331	0.610702	0.0349191	-0.0487671	0.880367	-0.242452	0.4477	0.184429	0.566095	0.124917	0.698893	0.067103	0.835851
gene19457	black	-0.271998	0.392416	-0.259108	0.416092	0.178932	0.577924	0.569979	0.0530079	-0.100787	0.755298	0.160076	0.619216	0.228595	0.47484	-0.436215	0.156288	-0.262744	0.409343	-0.114155	0.723896	-0.101466	0.753695	-0.454471	0.13773	-0.254688	0.424369	-0.323277	0.305374	-0.3662	0.241702	0.351913	0.261946	-0.211464	0.509405	0.18961	0.555038	0.0790558	0.807061	-0.563156	0.056577	-0.0730204	0.821573	-0.0118938	0.970736	0.0430759	0.894255	-0.43715	0.155301
gene19464	black	-0.503968	0.0947974	-0.515879	0.0860084	0.416978	0.177487	0.674171	0.0162035	0.166884	0.604181	0.521983	0.0817257	-0.00802964	0.980241	-0.51875	0.0839752	0.102959	0.750172	-0.113963	0.724345	-0.275535	0.386041	-0.454249	0.137947	0.239249	0.453905	-0.27651	0.384294	0.212834	0.506602	0.443042	0.149172	-0.622475	0.0306423	0.42609	0.167233	0.387523	0.213268	-0.225834	0.480337	-0.0802683	0.804152	0.0150545	0.962963	-0.602114	0.0382972	-0.229219	0.473601
gene19476	black	-0.252661	0.428192	-0.280133	0.377835	0.294139	0.353406	0.380125	0.222893	0.0383206	0.90588	0.181183	0.573069	-0.0209506	0.948472	-0.328345	0.297413	0.227784	0.476451	-0.00988986	0.975665	-0.175268	0.585862	-0.185112	0.564633	0.246562	0.439795	-0.406933	0.189235	-0.0134792	0.966836	0.387256	0.213611	-0.270444	0.395233	0.111647	0.729759	0.112267	0.728308	-0.0932152	0.77324	0.019002	0.95326	-0.236929	0.458426	0.034613	0.914956	0.221844	0.488331
gene19499	black	-0.46245	0.13009	-0.467937	0.124998	0.346638	0.26966	0.674005	0.0162395	0.502731	0.0957437	0.600493	0.0389596	0.0830799	0.797415	-0.758618	0.00423228	0.0262928	0.935355	-0.11762	0.715818	0.255383	0.423062	-0.653754	0.0211194	-0.182904	0.569367	-0.4712	0.122034	-0.0969841	0.764296	0.526899	0.078384	-0.661383	0.0191706	0.0797095	0.805492	0.658083	0.0199967	-0.16926	0.598968	-0.379149	0.224182	-0.0581499	0.85754	-0.371141	0.234925	-0.116108	0.719339
gene19514	black	-0.477402	0.116526	-0.473803	0.119702	0.42748	0.165703	0.652236	0.0215238	0.269849	0.396314	0.299348	0.34454	-0.0272101	0.933104	-0.666525	0.0179333	-0.109047	0.735852	0.229028	0.47398	-0.00578328	0.985768	-0.833641	0.000753543	-0.281143	0.376046	-0.372268	0.233394	-0.183673	0.567717	0.647368	0.0228587	-0.201028	0.530988	0.0036093	0.991118	0.247113	0.438741	-0.285833	0.36779	-0.0780617	0.809447	-0.246163	0.440561	0.389486	0.210758	-0.26642	0.402575
gene19522	black	-0.761236	0.00402696	-0.762782	0.0039093	0.672668	0.0165333	0.842481	0.000582574	0.773504	0.00316349	0.799751	0.00179215	-0.217958	0.496175	-0.902183	5.97e-05	0.301757	0.34048	0.201655	0.529681	-0.135674	0.674176	-0.74284	0.00564249	-0.0047236	0.988376	-0.725124	0.00761887	0.0697255	0.829517	0.497596	0.0997385	-0.656858	0.0203099	0.0320069	0.92134	0.637183	0.025845	0.0736797	0.819985	-0.205489	0.521715	-0.0997117	0.75784	-0.163509	0.611619	0.190128	0.553938
gene19526	black	-0.753999	0.00461382	-0.750926	0.00488157	0.667143	0.0177887	0.84728	0.000503344	0.583253	0.0465209	0.675466	0.015923	-0.207143	0.518295	-0.849965	0.00046281	0.322233	0.307029	0.271823	0.392732	-0.220279	0.491482	-0.799148	0.00181733	0.112611	0.727503	-0.67379	0.0162865	-0.077067	0.811837	0.521977	0.0817294	-0.455755	0.136482	0.357851	0.253417	0.529573	0.0766057	-0.116743	0.717859	-0.0563905	0.861813	-0.079086	0.806988	0.178544	0.578763	0.0764728	0.813265
gene1954	black	-0.305014	0.335033	-0.325163	0.302398	0.28509	0.369091	0.47899	0.115143	0.17746	0.581108	0.266925	0.401649	-0.0324624	0.920224	-0.416218	0.178359	-0.400574	0.196915	0.223869	0.484267	-0.0134792	0.966836	-0.674619	0.0161059	-0.24214	0.448302	-0.0198578	0.951157	0.29609	0.35007	0.023848	0.941356	-0.148904	0.644176	-0.0925365	0.774853	0.0415422	0.898002	-0.198843	0.535557	-0.16898	0.599582	0.000108977	0.999732	0.260624	0.41327	-0.535738	0.0726122
gene19546	black	-0.349376	0.26564	-0.352352	0.26131	0.180633	0.574254	0.791143	0.00217782	0.406323	0.189963	0.635712	0.0262985	0.342403	0.275948	-0.831959	0.000790042	-0.327919	0.298077	-0.264549	0.406012	0.253621	0.426379	-0.778216	0.00287239	-0.481442	0.113028	-0.53559	0.0727066	-0.194956	0.543722	0.26961	0.396749	-0.61843	0.0320667	-0.0860668	0.790273	0.622022	0.0307995	-0.504622	0.0942997	-0.607659	0.0360907	0.432765	0.159964	0.0720517	0.823907	-0.338038	0.282514
gene19550	black	-0.597732	0.0401073	-0.578411	0.0488186	0.548323	0.0649084	0.598564	0.0397588	0.491927	0.104277	0.418505	0.175742	-0.254078	0.425518	-0.629621	0.0282379	0.0610978	0.850388	0.393063	0.206229	-0.171496	0.594078	-0.668234	0.0175354	-0.177446	0.581139	-0.521391	0.0821348	0.0163846	0.959693	0.326149	0.300848	-0.198655	0.535949	0.034716	0.914703	0.280055	0.377974	0.0392827	0.903526	-0.0222731	0.945224	-0.244497	0.443758	0.100174	0.756746	-0.0708096	0.826902
gene19570	black	-0.167867	0.602022	-0.160461	0.618361	0.0918958	0.776377	0.164053	0.610416	-0.0424984	0.895666	0.1459	0.650947	-0.0057858	0.985762	-0.0512462	0.874327	0.27247	0.391561	-0.16343	0.611793	-0.146283	0.650081	0.0118267	0.970901	0.364779	0.243673	0.0328807	0.919199	0.0143907	0.964595	0.401671	0.195577	-0.203639	0.525553	0.510821	0.0896704	0.252459	0.428574	-0.131574	0.683562	0.170642	0.595944	0.184083	0.566838	-0.317089	0.315255	-0.00626383	0.984586
gene19571	black	-0.544693	0.0670696	-0.53839	0.0709388	0.374208	0.230774	0.810709	0.00137953	0.311463	0.324388	0.615162	0.0332515	0.0844265	0.794194	-0.679399	0.0150933	-0.109048	0.735849	-0.0821445	0.799655	-0.120777	0.70848	-0.674341	0.0161663	-0.0583083	0.857155	-0.354155	0.258706	0.0378752	0.90697	0.328621	0.296982	-0.52522	0.0795147	0.374703	0.230109	0.501775	0.0964793	-0.422112	0.171662	-0.192982	0.547889	0.381531	0.221043	-0.140162	0.663947	-0.420694	0.173258
gene1960	black	-0.369941	0.236561	-0.375493	0.229049	0.204929	0.522876	0.789681	0.00224912	0.316871	0.315605	0.632933	0.0271711	0.342594	0.275663	-0.78613	0.00242984	-0.219428	0.4932	-0.380693	0.222144	0.148529	0.645021	-0.706547	0.010206	-0.345029	0.272039	-0.447808	0.14433	-0.12263	0.704186	0.562011	0.0571919	-0.775388	0.00304451	-0.0413375	0.898502	0.651219	0.021798	-0.4776	0.116353	-0.53534	0.0728655	0.307021	0.331701	-0.327375	0.298927	-0.304443	0.335984
gene19609	black	-0.57669	0.0496539	-0.570451	0.0527668	0.52162	0.0819763	0.621217	0.03108	0.275694	0.385757	0.535921	0.072496	-0.190754	0.552609	-0.559058	0.0587993	0.299686	0.343969	0.176081	0.584096	-0.398697	0.199217	-0.485731	0.109392	0.348088	0.267526	-0.615184	0.0332437	0.178794	0.578221	0.0477008	0.882967	-0.385221	0.216236	0.763636	0.00384547	0.409412	0.186292	-0.064615	0.841868	-0.0892299	0.782725	-0.0442064	0.891494	-0.330094	0.294692	-0.0244606	0.939852
gene19628	black	-0.882779	0.000142722	-0.88065	0.000155583	0.817321	0.00116863	0.845095	0.0005383	0.652414	0.021476	0.691414	0.0127554	-0.435808	0.156719	-0.767126	0.00359266	0.400065	0.197537	0.45992	0.132482	-0.414636	0.180183	-0.716915	0.00869276	0.299498	0.344286	-0.596861	0.0404741	0.250186	0.432883	0.459663	0.132726	-0.38887	0.211544	0.387772	0.212949	0.446746	0.145399	0.0872365	0.78748	0.161406	0.616268	-0.0911548	0.77814	0.0936235	0.77227	0.0914406	0.77746
gene19639	black	-0.443523	0.148679	-0.469524	0.12355	0.35883	0.252026	0.815252	0.00123173	0.285969	0.367553	0.580782	0.0476838	0.177423	0.581187	-0.784583	0.00251196	-0.15357	0.633708	-0.0990774	0.75934	-0.0218136	0.946352	-0.850399	0.000456507	-0.164428	0.609589	-0.405906	0.190463	0.0111724	0.97251	0.497646	0.0996994	-0.597634	0.0401484	0.0228626	0.943776	0.449882	0.142254	-0.43136	0.161478	-0.388481	0.21204	0.144461	0.654199	0.147323	0.647735	-0.271748	0.392868
gene1964	black	-0.427516	0.165664	-0.409185	0.18656	0.286116	0.367294	0.492477	0.103831	0.435474	0.157073	0.577161	0.0494243	-0.0201668	0.950398	-0.537644	0.0714067	0.303795	0.337067	-0.100542	0.755876	0.0361097	0.911291	-0.328625	0.296976	0.159484	0.620528	-0.529991	0.0763307	-0.0709068	0.826667	0.16103	0.6171	-0.492501	0.103811	0.595172	0.0411926	0.685524	0.0138652	-0.073867	0.819534	-0.230726	0.470617	0.222212	0.487591	-0.457003	0.135275	0.0654734	0.839792
gene19662	black	-0.219091	0.493881	-0.195505	0.542566	0.178548	0.578755	0.344832	0.272332	-0.061308	0.849879	0.14548	0.651895	0.090115	0.780616	-0.278041	0.381558	0.007119	0.982482	-0.0594406	0.854407	-0.396387	0.202075	-0.243209	0.446238	-0.146412	0.649792	-0.369698	0.236893	-0.247574	0.437859	0.311794	0.323847	-0.2099	0.512615	0.0145545	0.964192	0.0233736	0.942521	-0.230614	0.47084	-0.0466627	0.885499	-0.109698	0.734325	-0.176934	0.582247	-0.0221313	0.945572
gene19681	black	-0.762164	0.00395604	-0.752257	0.00476418	0.693925	0.012303	0.763519	0.00385416	0.502415	0.0959861	0.632601	0.0272765	-0.297088	0.348372	-0.675883	0.0158335	0.371399	0.234573	0.265519	0.404229	-0.456116	0.136132	-0.493988	0.102611	0.235252	0.461708	-0.669104	0.0173354	0.0448135	0.890012	0.289008	0.362256	-0.480405	0.113919	0.370684	0.235547	0.352201	0.261529	0.0326878	0.919672	0.0767387	0.812626	-0.196219	0.541062	-0.313601	0.320899	0.118945	0.712737
gene19699	black	-0.252777	0.427973	-0.275092	0.386837	0.279805	0.378419	0.341991	0.276564	-0.130837	0.685255	-0.0224536	0.94478	-0.0813066	0.801663	-0.149151	0.643621	-0.274492	0.387916	0.19211	0.549735	-0.184108	0.566784	-0.403854	0.19293	-0.0302082	0.92575	0.24676	0.439417	0.20843	0.515641	0.426562	0.166713	-0.0371518	0.90874	-0.0845346	0.793935	-0.24998	0.433274	-0.211554	0.50922	0.24012	0.452214	-0.312883	0.322069	0.107263	0.740041	-0.501522	0.0966743
gene197	black	-0.18399	0.567036	-0.202324	0.528287	0.0916964	0.776852	0.387282	0.213578	0.0413161	0.898555	0.277023	0.383377	0.18501	0.564852	-0.28316	0.372483	-0.108224	0.737783	-0.273384	0.389911	0.0620572	0.848063	-0.3529	0.260516	-0.0314975	0.922589	0.203464	0.525916	-0.0194737	0.952101	0.596623	0.0405749	-0.468765	0.124241	-0.0181304	0.955402	0.23448	0.463222	-0.333378	0.289623	-0.0776538	0.810427	0.123549	0.702057	-0.260015	0.414402	-0.320442	0.309879
gene19718	black	-0.282355	0.373903	-0.293667	0.354215	0.280142	0.377819	0.280111	0.377874	0.310926	0.325267	0.25721	0.419636	-0.134956	0.675817	-0.265536	0.404197	0.267968	0.399743	0.0173147	0.957407	-0.158638	0.622408	-0.108602	0.736897	0.0919418	0.776268	-0.22064	0.490755	0.14372	0.655876	0.60298	0.0379462	-0.29552	0.351043	-0.366472	0.241327	0.211922	0.508468	0.165114	0.608077	0.0997192	0.757822	-0.0142412	0.964963	7.74e-05	0.999809	0.380163	0.222842
gene19722	black	-0.781277	0.00269451	-0.781731	0.00266887	0.667354	0.0177395	0.810268	0.00139456	0.683248	0.0143126	0.870747	0.000227783	-0.268969	0.397917	-0.765995	0.00367317	0.484089	0.110775	0.149608	0.642594	-0.354557	0.258128	-0.548835	0.0646073	0.379766	0.223366	-0.667617	0.0176783	0.211735	0.50885	0.222295	0.487424	-0.667958	0.0175993	0.518654	0.0840427	0.659826	0.0195571	0.0593801	0.854554	-0.099415	0.758541	0.168726	0.600138	-0.336793	0.284404	0.206214	0.520215
gene19761	black	-0.855528	0.000386919	-0.860729	0.000325084	0.809709	0.00141382	0.838501	0.000655357	0.462402	0.130134	0.563791	0.0562379	-0.406626	0.189601	-0.703946	0.0106145	0.287777	0.364397	0.43658	0.155902	-0.407096	0.18904	-0.775202	0.00305612	0.310895	0.325317	-0.389725	0.210454	0.310017	0.326758	0.67893	0.0151905	-0.381377	0.221245	0.436505	0.155982	0.343634	0.274111	-0.00322628	0.99206	0.241579	0.449387	-0.282952	0.372851	-0.048751	0.880406	-0.137789	0.669348
gene19762	black	-0.901225	6.26e-05	-0.883261	0.000139928	0.81676	0.00118548	0.795597	0.00197108	0.581928	0.0471421	0.662655	0.0188588	-0.474901	0.118727	-0.653769	0.0211154	0.375767	0.228681	0.427428	0.16576	-0.570746	0.0526165	-0.595627	0.0409982	0.300355	0.342839	-0.490315	0.105592	0.341223	0.277714	0.465926	0.126849	-0.428186	0.164929	0.404484	0.19217	0.381371	0.221254	0.148411	0.645286	0.249522	0.434146	-0.141004	0.662034	-0.348748	0.266559	-0.00818078	0.979869
gene19764	black	-0.640949	0.0247099	-0.630868	0.0278325	0.520203	0.0829594	0.853777	0.000409684	0.282523	0.373606	0.516107	0.0858459	-0.0308371	0.924208	-0.721906	0.00802723	-0.0898796	0.781177	0.121748	0.706228	-0.207062	0.518463	-0.746904	0.00524964	-0.0845096	0.793995	-0.471123	0.122103	-0.0508596	0.875268	0.389607	0.210603	-0.408974	0.18681	0.377391	0.226513	0.339383	0.280482	-0.375293	0.229317	-0.0628487	0.846145	-0.00912212	0.977554	-0.0825123	0.798774	-0.424119	0.169418
gene19776	black	-0.282948	0.372857	-0.269246	0.397411	0.137034	0.67107	0.550662	0.0635416	0.208078	0.516365	0.408502	0.187369	0.203775	0.52527	-0.486577	0.108684	-0.125729	0.697018	-0.165805	0.606557	-0.0960275	0.766564	-0.471542	0.121725	-0.249867	0.433489	-0.288082	0.363865	-0.212559	0.507164	0.336063	0.285515	-0.326474	0.300338	-0.0397588	0.902362	0.337533	0.28328	-0.419535	0.174571	-0.197546	0.538275	0.502792	0.0956971	0.267529	0.400546	-0.169157	0.599195
gene19782	black	-0.293013	0.355339	-0.3088	0.328761	0.123735	0.701628	0.745546	0.00537858	0.419219	0.174929	0.661824	0.0190619	0.411355	0.184006	-0.835834	0.000707923	-0.110979	0.731322	-0.452735	0.139431	0.417081	0.177368	-0.674476	0.016137	-0.315975	0.317051	-0.525296	0.0794632	-0.303573	0.337437	0.544842	0.0669796	-0.777878	0.00289256	-0.0220981	0.945653	0.797032	0.00190779	-0.493488	0.103014	-0.630255	0.0280312	0.398664	0.199258	-0.065741	0.839144	-0.117446	0.716223
gene19784	black	-0.431375	0.161462	-0.418955	0.17523	0.223944	0.484116	0.677136	0.0155666	0.541673	0.0689046	0.651551	0.0217082	0.167525	0.602773	-0.718456	0.00848308	-0.0896007	0.781842	-0.204946	0.52284	0.251298	0.430772	-0.70274	0.0108079	-0.322621	0.306414	-0.257696	0.418727	-0.115197	0.721464	0.613107	0.0340128	-0.606199	0.0366625	-0.0236699	0.941793	0.740821	0.00584565	-0.312159	0.323249	-0.356334	0.255579	0.466441	0.126373	-0.0863759	0.789535	-0.246694	0.439543
gene19804	black	-0.0256044	0.937044	-0.0623554	0.84734	0.0299568	0.926366	0.260449	0.413595	-0.134289	0.67734	0.0455738	0.888156	0.140695	0.662736	-0.137427	0.670173	-0.367028	0.240559	-0.10791	0.73852	0.113172	0.726193	-0.232423	0.467267	-0.0268283	0.934041	0.0930223	0.773699	0.327694	0.298429	0.0629	0.846021	-0.141521	0.66086	-0.00788602	0.980595	0.0071408	0.982428	-0.263742	0.4075	-0.122416	0.70468	0.122577	0.704309	0.0434063	0.893448	-0.431761	0.161044
gene19826	black	-0.758739	0.00422263	-0.773937	0.00313587	0.694192	0.0122555	0.709261	0.00979219	0.513606	0.087641	0.674582	0.0161139	-0.393785	0.205322	-0.561565	0.0574328	0.210345	0.511702	0.341838	0.276793	-0.427672	0.165492	-0.687382	0.0135078	0.343766	0.273914	-0.0755362	0.815517	0.588385	0.0441703	0.380497	0.222402	-0.507465	0.0921567	0.328398	0.29733	0.344699	0.272528	0.0997203	0.757819	0.121538	0.706717	-0.0209036	0.948587	-0.307056	0.331642	-0.221163	0.489701
gene19844	black	-0.221218	0.489591	-0.193953	0.545838	0.104722	0.746016	0.391048	0.208773	0.306062	0.33329	0.373796	0.231329	0.173229	0.590296	-0.488081	0.107433	0.100923	0.754978	-0.226762	0.478486	0.0342574	0.915826	-0.287442	0.364981	-0.272218	0.392018	-0.574266	0.0508478	-0.304406	0.336046	0.436891	0.155574	-0.399148	0.198663	-0.0923717	0.775246	0.518979	0.0838147	-0.151949	0.637339	-0.313947	0.320337	0.218451	0.495176	-0.151814	0.637641	0.200567	0.53195
gene19857	black	-0.15307	0.634828	-0.167461	0.602914	0.106423	0.742014	0.453373	0.138804	-0.0926295	0.774632	0.295053	0.351841	0.265954	0.403429	-0.368557	0.238455	-0.143307	0.65681	-0.306936	0.331841	-0.195484	0.54261	-0.345849	0.270826	-0.0746081	0.81775	-0.246697	0.439537	-0.0121119	0.970199	0.279171	0.379545	-0.512167	0.0886853	0.054957	0.865297	0.185427	0.56396	-0.366781	0.2409	-0.314754	0.319027	0.0437876	0.892516	-0.398874	0.199	-0.208233	0.516045
gene19858	black	-0.249357	0.434459	-0.287045	0.365673	0.243967	0.444779	0.351771	0.262152	0.307872	0.330293	0.373766	0.23137	-0.0683643	0.832804	-0.302032	0.340019	-0.181744	0.571862	0.0680557	0.833549	-0.00181294	0.995538	-0.35648	0.255371	-0.0494667	0.878662	0.0623502	0.847353	0.418754	0.175458	-0.038973	0.904284	-0.374214	0.230766	-0.296907	0.34868	0.0932154	0.77324	0.0433786	0.893515	-0.174343	0.587872	0.0389769	0.904274	-0.120901	0.708193	-0.206479	0.519667
gene19865	black	-0.211781	0.508756	-0.213378	0.50549	0.232654	0.466812	0.359841	0.250596	0.280116	0.377866	0.158889	0.62185	0.0301333	0.925934	-0.463072	0.129506	-0.0326402	0.919789	0.120336	0.709505	0.0521901	0.872029	-0.314729	0.319068	-0.368091	0.239095	-0.6153	0.0332011	-0.342942	0.275143	0.201136	0.530764	-0.119589	0.711239	-0.4675	0.125399	0.0622432	0.847612	-0.0478495	0.882604	-0.172028	0.592915	-0.284435	0.370241	0.391485	0.20822	0.23847	0.455422
gene19869	black	-0.763192	0.00387858	-0.781789	0.0026656	0.697704	0.0116444	0.728285	0.00723309	0.566259	0.0549336	0.74106	0.00582135	-0.364507	0.244052	-0.592099	0.0425228	0.344865	0.272282	0.19753	0.538309	-0.383158	0.218916	-0.483919	0.110919	0.434511	0.158097	-0.290298	0.360021	0.549421	0.0642641	0.353221	0.260053	-0.67404	0.016232	0.339547	0.280235	0.453127	0.139046	0.175198	0.586013	0.069236	0.830699	-0.0655114	0.8397	-0.646464	0.023113	-0.0110604	0.972786
gene19875	black	-0.885895	0.000125413	-0.879328	0.000164009	0.804643	0.00159768	0.843955	0.000557284	0.654129	0.0210205	0.701579	0.0109967	-0.401335	0.195986	-0.777646	0.00290645	0.476515	0.117304	0.371838	0.233978	-0.402194	0.194941	-0.695112	0.0120932	0.295008	0.351919	-0.578725	0.048667	0.148007	0.646195	0.680593	0.0148478	-0.477618	0.116338	0.350996	0.263278	0.507243	0.0923235	0.0785149	0.808359	0.177406	0.581224	-0.140208	0.663843	-0.0489496	0.879922	0.157713	0.624466
gene19887	black	-0.823059	0.00100653	-0.829192	0.00085305	0.741321	0.00579481	0.839417	0.000638005	0.814392	0.00125875	0.832763	0.000772428	-0.313747	0.320662	-0.856558	0.000374005	0.376696	0.22744	0.261918	0.41087	-0.247659	0.437698	-0.720686	0.00818632	0.100059	0.757019	-0.588972	0.0439073	0.17275	0.59134	0.555197	0.0609482	-0.681343	0.0146952	-0.0143486	0.964699	0.578906	0.0485801	0.154881	0.630778	-0.0819429	0.800138	-0.119017	0.712568	-0.200803	0.531457	0.219302	0.493454
gene19890	black	-0.493286	0.103177	-0.470619	0.122558	0.357038	0.254575	0.608265	0.0358552	0.203635	0.525561	0.336228	0.285264	-0.0208071	0.948824	-0.491149	0.10491	0.010708	0.973652	0.0245755	0.93957	-0.116268	0.718967	-0.530569	0.0759505	-0.0611474	0.850268	-0.201411	0.530191	-0.120061	0.710143	0.705481	0.010372	-0.288759	0.362688	0.276953	0.383501	0.345989	0.270619	-0.309798	0.327119	0.111218	0.730764	0.0761233	0.814105	-0.0759321	0.814565	-0.310977	0.325183
gene19894	black	-0.713472	0.00917522	-0.729191	0.00712535	0.693218	0.0124292	0.805728	0.00155684	0.382063	0.220346	0.472254	0.121086	-0.243784	0.44513	-0.717681	0.00858803	0.159299	0.62094	0.295382	0.351279	-0.255839	0.422205	-0.753953	0.00461773	0.114255	0.723663	-0.430083	0.162861	0.164296	0.609881	0.78343	0.00257451	-0.421245	0.172637	0.126096	0.696171	0.294905	0.352095	-0.0820698	0.799834	0.108337	0.737517	-0.374101	0.230919	0.0134159	0.966992	-0.0955884	0.767605
gene1990	black	-0.531698	0.0752128	-0.522578	0.0813162	0.413513	0.181487	0.868692	0.000245593	0.28854	0.363068	0.529926	0.076373	0.13391	0.678209	-0.820485	0.00107695	-0.238118	0.456107	0.0170282	0.958111	-0.0964068	0.765665	-0.820026	0.0010899	-0.338186	0.282291	-0.657125	0.0202414	-0.168208	0.601274	0.296839	0.348795	-0.449865	0.142271	0.148484	0.645121	0.38869	0.211774	-0.45581	0.136428	-0.330605	0.293901	0.0593461	0.854637	0.0465401	0.885798	-0.383587	0.218356
gene19946	black	-0.520894	0.0824791	-0.554618	0.0612754	0.507559	0.0920866	0.551808	0.0628793	0.244829	0.44312	0.388956	0.211434	-0.236936	0.458413	-0.382411	0.219891	0.0679133	0.833893	0.148233	0.645686	-0.2361	0.460048	-0.490976	0.105051	0.275284	0.386492	0.102303	0.751718	0.555114	0.060995	0.663187	0.0187295	-0.449615	0.14252	0.0478304	0.882651	0.194408	0.544877	0.0231103	0.943167	0.171142	0.594851	-0.161853	0.615278	-0.310807	0.325462	-0.238323	0.455709
gene19966	black	-0.153453	0.633969	-0.194293	0.545121	0.139179	0.666182	0.340499	0.278801	0.151357	0.638665	0.277561	0.382415	0.107556	0.739352	-0.330519	0.294033	-0.121591	0.706594	-0.110715	0.731942	0.226461	0.479086	-0.350289	0.264306	-0.0191135	0.952986	0.0282325	0.930595	0.0394439	0.903132	0.162758	0.613277	-0.407269	0.188834	-0.0511904	0.874463	0.162819	0.613142	-0.174167	0.588256	-0.215225	0.501723	-0.11909	0.712398	-0.13381	0.678437	-0.219531	0.492992
gene19967	black	-0.702152	0.0109033	-0.710178	0.0096553	0.645367	0.0234246	0.739662	0.00596475	0.409475	0.186218	0.668611	0.0174487	-0.259642	0.415097	-0.618237	0.0321355	0.280916	0.376448	0.165663	0.606868	-0.5167	0.0854232	-0.577881	0.0490745	0.317362	0.314814	-0.416238	0.178336	0.420676	0.173279	0.404822	0.191764	-0.610718	0.0349131	0.345083	0.271959	0.404218	0.192491	0.0365848	0.910128	-0.0178314	0.956137	-0.0625061	0.846975	-0.496506	0.100601	-0.0208897	0.948622
gene1998	black	-0.598166	0.0399255	-0.626244	0.0293564	0.520944	0.0824444	0.826378	0.000921038	0.363282	0.24576	0.667064	0.0178072	-0.024695	0.939277	-0.750964	0.00487822	0.158878	0.621875	-0.0333941	0.917941	-0.113205	0.726114	-0.675116	0.0159985	0.242501	0.447605	-0.472048	0.12127	0.181876	0.571578	0.456365	0.135891	-0.682553	0.0144513	0.440584	0.151709	0.54997	0.0639438	-0.234086	0.463996	-0.209025	0.514415	0.00658444	0.983797	-0.280365	0.377424	-0.133645	0.678815
gene19987	black	-0.233681	0.464792	-0.255047	0.423693	0.246446	0.440018	0.350013	0.264709	-0.118194	0.714483	0.119215	0.712109	-0.0697407	0.829481	-0.147507	0.647322	-0.248723	0.435666	0.0947322	0.769637	-0.279024	0.379807	-0.266918	0.401662	0.137337	0.670378	0.00210378	0.994823	0.521404	0.0821254	-0.0188709	0.953582	-0.133356	0.679477	0.216695	0.498735	-0.0680481	0.833568	-0.137957	0.668965	0.0351554	0.913627	-0.00311495	0.992334	-0.209193	0.51407	-0.451704	0.140446
gene19999	black	-0.394344	0.204622	-0.402914	0.194067	0.268065	0.399565	0.562164	0.0571093	0.492925	0.103468	0.476395	0.117409	0.0502604	0.876728	-0.632219	0.0273983	-0.0616389	0.849076	-0.0143681	0.964651	0.407363	0.188722	-0.701998	0.0109284	-0.212098	0.508107	-0.113817	0.724684	-0.103574	0.748721	0.599242	0.0394767	-0.426297	0.167005	0.0164252	0.959593	0.565203	0.0554888	-0.219339	0.49338	-0.2148	0.502588	0.0990909	0.759308	0.120399	0.709358	-0.261608	0.411444
gene20017	black	-0.481474	0.113002	-0.492342	0.10394	0.410208	0.185353	0.685775	0.0138165	0.377265	0.226681	0.639963	0.0250034	-0.0161897	0.960172	-0.617922	0.0322487	-0.0246951	0.939276	0.022209	0.945381	-0.319108	0.312011	-0.531498	0.0753431	-0.0184976	0.954499	-0.511936	0.0888538	0.224732	0.482538	-0.058702	0.8562	-0.550488	0.0636425	0.0661869	0.838066	0.329359	0.295834	-0.131329	0.684125	-0.314037	0.320192	0.204865	0.523007	-0.198208	0.536886	-0.0903971	0.779944
gene20020	black	-0.48666	0.108615	-0.486974	0.108353	0.333212	0.289879	0.814136	0.00126685	0.317243	0.315005	0.513922	0.087413	0.156066	0.628133	-0.746758	0.00526341	-0.315669	0.317546	-0.0570884	0.860118	0.136615	0.672026	-0.842486	0.000582498	-0.333617	0.289256	-0.282415	0.373797	-0.0627888	0.84629	0.518897	0.0838724	-0.47307	0.120355	0.0896217	0.781792	0.465438	0.127301	-0.483047	0.111658	-0.264205	0.406646	0.203448	0.525949	0.0573012	0.859601	-0.559102	0.058775
gene20039	black	-0.426506	0.166774	-0.461281	0.131191	0.422167	0.171601	0.494591	0.102128	0.3564	0.255485	0.449376	0.142758	-0.156971	0.626117	-0.534776	0.0732255	0.201112	0.530813	0.166823	0.604316	0.0726209	0.822535	-0.616137	0.032895	0.284114	0.370804	-0.232206	0.467696	0.297641	0.347432	0.348338	0.26716	-0.37983	0.223281	0.401431	0.195868	0.448967	0.143167	-0.00433807	0.989325	-0.14692	0.648644	-0.137737	0.669467	0.0226896	0.944201	-0.0506801	0.875705
gene20041	black	-0.081179	0.801969	-0.0676746	0.83447	0.0378499	0.907032	0.245118	0.442566	-0.0423234	0.896093	0.032749	0.919522	0.097103	0.764015	-0.129306	0.688775	-0.347103	0.268974	0.0630956	0.845547	-0.232206	0.467696	-0.204369	0.524037	-0.335792	0.285928	-0.115336	0.72114	-0.0753138	0.816052	-0.116049	0.719477	0.107129	0.740355	-0.281519	0.37538	-0.183777	0.567493	-0.276907	0.383583	-0.0102186	0.974856	0.304171	0.336439	0.488919	0.10674	-0.252113	0.429228
gene20042	black	-0.272223	0.392008	-0.269254	0.397397	0.0903346	0.780093	0.607724	0.0360653	0.372071	0.233661	0.624395	0.0299821	0.356668	0.255103	-0.685149	0.0139382	0.0713648	0.825563	-0.459899	0.132502	0.295067	0.351818	-0.429033	0.164004	-0.170124	0.597076	-0.533205	0.0742352	-0.453549	0.138632	0.335875	0.285802	-0.728803	0.00717136	0.223079	0.48585	0.735408	0.00641766	-0.417568	0.176811	-0.519038	0.0837735	0.346032	0.270555	-0.337179	0.283818	-0.00747475	0.981606
gene20074	black	-0.710675	0.00958171	-0.722068	0.00800633	0.642044	0.0243865	0.776378	0.00298341	0.466991	0.125867	0.592823	0.0422066	-0.255581	0.422691	-0.6111	0.0347681	0.134679	0.676449	0.196833	0.539771	-0.372362	0.233268	-0.551357	0.063139	0.145089	0.652779	-0.305525	0.334182	0.343655	0.27408	0.553136	0.0621175	-0.519554	0.0834117	-0.00529676	0.986965	0.296017	0.350196	-0.00499727	0.987702	0.126394	0.695484	-0.0255874	0.937086	-0.211001	0.510355	-0.0874387	0.786997
gene20079	black	-0.0263138	0.935303	-0.0313598	0.922927	0.0650589	0.840794	0.211241	0.509863	-0.189261	0.555781	0.02496	0.938626	0.164203	0.610085	-0.239477	0.453463	-0.0824596	0.798901	0.0121432	0.970122	-0.141837	0.660144	-0.289675	0.361098	-0.084381	0.794303	-0.392754	0.206618	-0.329776	0.295186	-0.203578	0.525679	-0.0428723	0.894752	0.270061	0.395928	-0.0947065	0.769698	-0.303636	0.337332	-0.248163	0.436736	-0.278255	0.381176	0.155008	0.630496	-0.0947604	0.76957
gene20083	black	-0.746884	0.00525159	-0.735155	0.00644529	0.642678	0.024201	0.823337	0.000999135	0.476096	0.117672	0.613897	0.0337186	-0.224776	0.48245	-0.701183	0.0110617	0.138913	0.666787	0.221507	0.489008	-0.314688	0.319134	-0.574259	0.0508511	0.0911304	0.778199	-0.592791	0.0422204	0.127989	0.691806	0.297266	0.348069	-0.455092	0.137126	0.3505	0.264	0.394579	0.204327	-0.0853327	0.792027	0.0318681	0.921681	-0.0419032	0.89712	-0.28434	0.370409	-0.147592	0.64713
gene20091	black	-0.494301	0.10236	-0.505151	0.0938987	0.411283	0.18409	0.649274	0.0223292	0.58122	0.0474759	0.623927	0.030142	-0.0499201	0.877557	-0.672425	0.0165872	0.0689008	0.831508	0.0831083	0.797348	-0.0189448	0.9534	-0.544438	0.0672229	-0.120161	0.70991	-0.47614	0.117633	-0.0489025	0.880037	0.139124	0.666307	-0.488093	0.107423	-0.133546	0.679043	0.39075	0.209151	-0.0747768	0.817344	-0.234273	0.463629	0.114945	0.722052	0.110121	0.733332	0.0597157	0.85374
gene20143	black	-0.276932	0.383538	-0.280092	0.377909	0.139431	0.66561	0.553764	0.0617599	0.320359	0.310012	0.56104	0.0577169	0.234906	0.462386	-0.567423	0.0543256	-0.0166216	0.95911	-0.284216	0.370626	0.144756	0.653532	-0.356474	0.25538	-0.103282	0.74941	-0.467507	0.125393	-0.246322	0.440256	-0.0346596	0.914841	-0.579591	0.0482515	0.237483	0.457345	0.503218	0.0953701	-0.3261	0.300925	-0.427779	0.165375	0.298264	0.346375	-0.286122	0.367285	-0.102874	0.750373
gene2015	black	-0.298774	0.345511	-0.334748	0.287523	0.355141	0.257288	0.391979	0.207595	0.121646	0.706465	0.281737	0.374995	-0.0925227	0.774886	-0.347626	0.268205	0.173805	0.589042	0.0883879	0.784733	-0.188478	0.557447	-0.231034	0.470009	0.272355	0.391769	-0.378146	0.22551	0.112184	0.728502	0.00502689	0.98763	-0.330245	0.294458	0.188941	0.55646	0.0571869	0.859878	-0.0061118	0.98496	-0.0717587	0.824613	-0.33751	0.283315	-0.157697	0.624501	0.109941	0.733754
gene20164	black	-0.801436	0.00172324	-0.80449	0.00160353	0.758056	0.00427736	0.734831	0.006481	0.675043	0.0160141	0.663163	0.0187354	-0.455249	0.136973	-0.648019	0.022677	0.21618	0.499781	0.465255	0.12747	-0.407073	0.189068	-0.588832	0.0439699	0.157839	0.624185	-0.462479	0.130062	0.445073	0.147096	0.183864	0.567306	-0.403853	0.192931	0.0646743	0.841725	0.297082	0.348381	0.233491	0.465166	0.101899	0.752673	-0.121004	0.707953	-0.144664	0.65374	0.0140809	0.965357
gene20171	black	-0.0603205	0.852273	-0.075399	0.815847	-0.00352146	0.991334	0.325299	0.302183	-0.173768	0.589124	0.0987833	0.760036	0.262035	0.410654	-0.214061	0.504097	-0.331027	0.293247	-0.237408	0.457492	0.0100312	0.975317	-0.45468	0.137527	-0.183283	0.568554	0.256042	0.421825	0.0380406	0.906565	0.583051	0.0466152	-0.274208	0.388427	-0.0695769	0.829876	0.0976222	0.762785	-0.453091	0.139081	-0.125624	0.697261	0.155478	0.629446	0.00578148	0.985773	-0.499138	0.0985276
gene20201	black	-0.26334	0.408241	-0.259963	0.414499	0.263118	0.408651	0.501971	0.0963279	-0.121586	0.706605	0.105881	0.743289	0.0783786	0.808686	-0.358653	0.252277	-0.252164	0.429132	0.101062	0.754649	-0.346417	0.269986	-0.325087	0.302517	-0.164963	0.608409	-0.532096	0.0749536	-0.139593	0.665241	-0.133687	0.67872	-0.0563195	0.861986	0.119422	0.711626	-0.159392	0.620734	-0.359404	0.251213	-0.0654827	0.839769	-0.136586	0.672092	0.15458	0.631451	-0.27247	0.391561
gene20205	black	-0.793514	0.0020658	-0.800121	0.00177684	0.688975	0.0132068	0.802972	0.0016622	0.758819	0.00421627	0.822472	0.00102227	-0.269495	0.396959	-0.802201	0.00169261	0.475705	0.118017	0.128367	0.690935	-0.204958	0.522815	-0.648806	0.0224584	0.213949	0.504323	-0.463965	0.12867	0.133888	0.67826	0.78222	0.00264142	-0.757789	0.00429896	0.0918593	0.776464	0.663928	0.0185505	0.115014	0.721892	-0.0243156	0.940208	-0.0749174	0.817006	-0.353762	0.259272	0.241561	0.449423
gene20231	black	-0.109531	0.734716	-0.128132	0.691477	0.117264	0.716647	0.372508	0.233069	0.205448	0.5218	0.189	0.556334	0.18998	0.554251	-0.481339	0.113117	-0.177038	0.582021	-0.100214	0.756652	0.259858	0.414695	-0.337391	0.283496	-0.387205	0.213676	-0.522819	0.0811507	-0.220025	0.491994	0.231451	0.469186	-0.295922	0.350358	-0.432037	0.160748	0.196526	0.540418	-0.147747	0.646781	-0.370202	0.236204	-0.203471	0.525902	0.125651	0.697198	0.072167	0.823629
gene20233	black	-0.357683	0.253655	-0.370351	0.236	0.273729	0.38929	0.530816	0.0757888	0.491387	0.104716	0.40356	0.193286	0.0276035	0.932139	-0.601031	0.0387388	-0.0597077	0.853759	0.0417092	0.897594	0.320173	0.310308	-0.612208	0.0343496	-0.269968	0.396097	-0.221879	0.48826	-0.115319	0.721179	0.580805	0.0476728	-0.327995	0.297959	-0.276005	0.385199	0.428895	0.164154	-0.155888	0.62853	-0.165771	0.60663	0.0873342	0.787247	0.38928	0.21102	-0.0712521	0.825835
gene20245	black	-0.389352	0.210928	-0.381153	0.22154	0.335419	0.286497	0.601116	0.0387041	0.189434	0.555412	0.213079	0.5061	0.0311041	0.923554	-0.517718	0.0847023	-0.212367	0.507555	0.097319	0.763503	-0.0992649	0.758896	-0.468309	0.124658	-0.352937	0.260463	-0.450718	0.141423	-0.167239	0.603403	0.459092	0.133271	-0.171523	0.594018	-0.28854	0.36307	0.0817868	0.800512	-0.266849	0.40179	0.00132914	0.996729	-0.0813769	0.801494	0.262424	0.409933	-0.180813	0.573866
gene20264	black	-0.343452	0.274382	-0.343459	0.274371	0.155788	0.628754	0.784126	0.00253663	0.368718	0.238234	0.652225	0.0215268	0.40037	0.197164	-0.806839	0.00151587	-0.238419	0.45552	-0.419123	0.175039	0.20415	0.524492	-0.703361	0.010708	-0.465542	0.127205	-0.45112	0.141025	-0.306953	0.331812	0.543581	0.0677412	-0.780218	0.00275505	-0.172487	0.591915	0.645624	0.0233513	-0.523039	0.0809999	-0.569387	0.0533111	0.364138	0.244565	-0.219494	0.493067	-0.267633	0.400354
gene20283	black	-0.37544	0.229119	-0.379477	0.223747	0.305786	0.333749	0.46328	0.129311	0.0713855	0.825513	0.332589	0.290836	-0.0214346	0.947283	-0.36455	0.243992	0.250295	0.432676	-0.0287913	0.929225	-0.196888	0.539656	-0.375903	0.2285	0.324949	0.302735	-0.169365	0.598738	-0.0750603	0.816662	0.422759	0.170937	-0.330781	0.293628	0.608665	0.0357004	0.294056	0.353549	-0.260587	0.41334	0.0596519	0.853895	0.00200588	0.995064	-0.136256	0.672846	-0.10683	0.741059
gene20288	black	-0.632138	0.0274242	-0.640608	0.024811	0.504346	0.0945097	0.804793	0.00159202	0.765991	0.00367345	0.826576	0.000916124	-0.0439908	0.89202	-0.92225	1.96e-05	0.232053	0.467997	0.0203694	0.9499	0.154325	0.63202	-0.784163	0.00253464	-0.0597231	0.853722	-0.630878	0.0278294	-0.0544945	0.866422	0.475552	0.118152	-0.715317	0.00891423	0.119678	0.711032	0.797552	0.00188526	-0.075803	0.814875	-0.383993	0.217828	0.0985323	0.76063	-0.0841986	0.794739	0.104514	0.746508
gene20289	black	-0.396276	0.202212	-0.433673	0.158992	0.398391	0.199595	0.447034	0.145108	0.359141	0.251586	0.52496	0.0796908	-0.16547	0.607294	-0.396348	0.202123	0.105418	0.744379	0.0541508	0.867258	-0.237428	0.457453	-0.397383	0.20084	0.212198	0.507903	-0.0973333	0.763469	0.58313	0.0465787	0.208684	0.515117	-0.573489	0.0512345	-0.0817017	0.800716	0.279115	0.379645	0.158924	0.621774	-0.163853	0.610858	-0.0288932	0.928975	-0.438871	0.153494	0.00622735	0.984676
gene20299	black	-0.332383	0.291154	-0.315353	0.318056	0.161482	0.616099	0.604413	0.0373707	0.105849	0.743365	0.360329	0.249907	0.224612	0.482778	-0.497442	0.0998603	-0.24495	0.442888	-0.187428	0.559684	0.0518359	0.872891	-0.549134	0.0644317	-0.250983	0.43137	-0.148628	0.644798	-0.257488	0.419116	0.400829	0.196603	-0.374591	0.230259	0.262695	0.409433	0.342323	0.276068	-0.533645	0.0739519	-0.156081	0.6281	0.255748	0.422376	-0.130816	0.685303	-0.535085	0.0730286
gene2030	black	-0.800745	0.00175126	-0.798553	0.00184243	0.673318	0.0163899	0.735358	0.0064231	0.768853	0.00347237	0.844882	0.000541815	-0.358251	0.252848	-0.677419	0.0155068	0.39773	0.20041	0.170816	0.595564	-0.293121	0.355153	-0.557525	0.0596461	0.272771	0.391017	-0.327136	0.299301	0.453388	0.138789	0.537732	0.0713518	-0.71334	0.0091941	0.196146	0.541217	0.665177	0.0182518	0.223115	0.485777	0.0107179	0.973628	0.127931	0.69194	-0.582917	0.046678	0.0897784	0.781418
gene20300	black	-0.471647	0.121631	-0.456898	0.135376	0.324215	0.303891	0.602227	0.0382513	0.637048	0.0258862	0.700009	0.0112559	-0.0109456	0.973068	-0.648068	0.0226632	0.14862	0.644816	-0.0392652	0.903569	-0.0101094	0.975125	-0.369231	0.237531	-0.103643	0.748559	-0.655682	0.0206138	-0.093021	0.773702	-0.0676144	0.834615	-0.516961	0.0852384	0.086965	0.788128	0.586795	0.0448897	-0.0460847	0.886909	-0.320752	0.309385	0.386557	0.214511	-0.152283	0.636589	0.142203	0.659313
gene20304	black	-0.14871	0.644611	-0.146839	0.648827	0.0356759	0.912353	0.590565	0.043198	0.187986	0.558494	0.470124	0.123006	0.408961	0.186825	-0.664196	0.0184862	-0.276769	0.383831	-0.277878	0.381849	0.0705646	0.827493	-0.599264	0.0394676	-0.445963	0.146192	-0.662516	0.0188926	-0.31761	0.314415	-0.0377313	0.907322	-0.427504	0.165677	-0.0403523	0.900911	0.437063	0.155393	-0.515364	0.086376	-0.665667	0.0181356	0.452089	0.140067	0.281501	0.375413	-0.138523	0.667676
gene20306	black	-0.372663	0.232859	-0.405296	0.191193	0.362838	0.24638	0.530758	0.0758271	0.165498	0.607231	0.302499	0.339235	-0.0358518	0.911922	-0.493923	0.102664	0.0878086	0.786115	0.0359171	0.911762	0.119596	0.711222	-0.48189	0.112645	0.219688	0.492676	-0.282483	0.373677	0.121844	0.706005	0.459685	0.132705	-0.348984	0.266212	0.383667	0.218252	0.341755	0.276917	-0.17681	0.582515	-0.0624219	0.847179	-0.211772	0.508774	-0.0486116	0.880746	-0.148787	0.644439
gene20307	black	-0.298515	0.34595	-0.331284	0.292849	0.315221	0.31827	0.401778	0.195446	0.091964	0.776215	0.192643	0.548607	-0.0710321	0.826365	-0.347175	0.268869	0.139438	0.665594	0.0461244	0.886812	0.0726786	0.822396	-0.297132	0.348297	0.294037	0.35358	-0.230175	0.471707	0.137221	0.670644	0.39569	0.202941	-0.248373	0.436334	0.349949	0.264802	0.228879	0.474275	-0.103026	0.750013	0.0404267	0.900729	-0.2351	0.462006	-0.0380922	0.906439	-0.0518605	0.872831
gene20320	black	-0.794768	0.00200837	-0.804708	0.00159523	0.7865	0.00241051	0.702105	0.0109108	0.481185	0.113249	0.531827	0.0751289	-0.477119	0.116774	-0.553775	0.0617535	0.388754	0.211692	0.393526	0.205648	-0.519702	0.0833089	-0.478713	0.115384	0.39842	0.199559	-0.398139	0.199905	0.496074	0.100944	0.616828	0.0326436	-0.417748	0.176606	0.186404	0.561869	0.273691	0.389358	0.230658	0.470753	0.300435	0.342705	-0.287089	0.365595	-0.287403	0.365049	0.119248	0.712032
gene20324	black	-0.314546	0.319365	-0.336179	0.285339	0.278045	0.381552	0.397959	0.200128	0.319846	0.31083	0.31243	0.322808	-0.0352074	0.9135	-0.440378	0.151923	-0.0744577	0.818112	0.0808093	0.802855	0.189021	0.556291	-0.641323	0.0245992	-0.160496	0.618285	0.129763	0.687723	0.0637633	0.84393	0.642581	0.0242293	-0.368056	0.239143	-0.20046	0.532173	0.260757	0.413024	-0.0793433	0.806371	-0.105187	0.744923	-0.227524	0.476968	-0.000513966	0.998735	-0.247372	0.438246
gene20332	black	-0.302908	0.33855	-0.291297	0.358294	0.193912	0.545925	0.479092	0.115054	0.510771	0.0897071	0.544622	0.0671119	0.0824732	0.798868	-0.599103	0.0395343	0.100003	0.757152	-0.03667	0.909919	0.112965	0.726675	-0.360133	0.250182	-0.170428	0.596411	-0.731543	0.00685099	-0.25624	0.421452	-0.203614	0.525605	-0.335025	0.287099	0.119503	0.711438	0.520836	0.0825189	-0.122323	0.704897	-0.41606	0.17854	0.355684	0.25651	0.190034	0.554137	0.191717	0.550567
gene20352	black	-0.639146	0.0252487	-0.63711	0.0258672	0.566589	0.0547607	0.695376	0.012047	0.249608	0.433982	0.432906	0.159814	-0.210765	0.510838	-0.483966	0.110879	0.0731014	0.821378	0.182221	0.570834	-0.404939	0.191623	-0.451859	0.140293	0.161616	0.615802	-0.262091	0.410551	0.199442	0.534303	0.420368	0.173627	-0.378699	0.224777	0.259226	0.415871	0.161743	0.615523	-0.122232	0.705107	0.20569	0.521299	-0.112859	0.726925	-0.315215	0.318281	-0.255742	0.422387
gene20354	black	-0.487178	0.108183	-0.489005	0.106668	0.417902	0.176429	0.501497	0.0966937	0.463664	0.128952	0.49971	0.0980808	-0.148734	0.644559	-0.451171	0.140974	0.232261	0.467586	0.0498533	0.87772	-0.263921	0.40717	-0.353209	0.26007	0.0118118	0.970937	-0.184076	0.566851	0.0486292	0.880703	0.580513	0.0478115	-0.499909	0.0979254	-0.289519	0.36137	0.269286	0.397339	0.0683671	0.832797	0.0552933	0.86448	-0.0135232	0.966728	-0.198448	0.536383	0.174663	0.587176
gene20364	black	-0.411321	0.184045	-0.435926	0.156594	0.416399	0.178151	0.482661	0.111987	0.379965	0.223103	0.346041	0.270542	-0.137041	0.671053	-0.558934	0.0588676	0.221682	0.488656	0.222692	0.486626	0.149728	0.642323	-0.537605	0.0714317	0.132063	0.682442	-0.411107	0.184296	-0.0782957	0.808885	0.334978	0.287171	-0.240781	0.450932	0.240631	0.451222	0.329174	0.296122	-0.0393281	0.903415	-0.0710309	0.826368	-0.29274	0.355808	0.298267	0.34637	0.0909826	0.778551
gene20369	black	-0.48333	0.111418	-0.476685	0.117154	0.39908	0.198747	0.628376	0.0286466	0.334674	0.287637	0.554658	0.0612527	-0.0287905	0.929227	-0.639583	0.0251171	0.164195	0.610102	0.0388904	0.904486	-0.248768	0.435582	-0.642159	0.0243528	0.0446641	0.890376	-0.531677	0.0752267	0.071005	0.82643	0.372529	0.23304	-0.455297	0.136926	0.329232	0.296031	0.511763	0.08898	-0.158001	0.623825	-0.248808	0.435506	0.130603	0.685791	-0.0793674	0.806313	-0.00463508	0.988594
gene20370	black	-0.345134	0.271883	-0.343887	0.273735	0.250798	0.43172	0.724829	0.00765566	0.189949	0.554317	0.393202	0.206054	0.251502	0.430386	-0.743681	0.0055594	-0.130436	0.686175	-0.0859584	0.790532	0.084632	0.793702	-0.67388	0.016267	-0.277464	0.382588	-0.721535	0.00807541	-0.430487	0.162423	0.290863	0.359043	-0.32	0.310585	0.196598	0.540266	0.394042	0.205	-0.536094	0.072386	-0.354616	0.258042	0.121674	0.706401	0.419395	0.174729	-0.160959	0.617257
gene20404	black	-0.0775809	0.810602	-0.0654122	0.839939	0.0767424	0.812617	0.191842	0.550303	-0.35448	0.258238	-0.0458828	0.887402	0.11013	0.733313	-0.0943845	0.770463	-0.0728964	0.821871	-0.0112642	0.972284	-0.34931	0.265737	-0.254659	0.424423	0.0474884	0.883485	-0.122888	0.703587	-0.171397	0.594293	0.0750467	0.816695	-0.0100916	0.975169	0.487122	0.108229	-0.119552	0.711326	-0.351527	0.262505	-0.0141281	0.965241	-0.191925	0.550127	-0.107709	0.738992	-0.303175	0.338103
gene20430	black	-0.334869	0.287338	-0.337755	0.282943	0.268635	0.398525	0.623751	0.0302025	0.26031	0.413855	0.383828	0.218043	0.149102	0.643731	-0.714349	0.00905051	-0.123836	0.701392	0.0729421	0.821761	0.132469	0.681511	-0.816609	0.00119006	-0.279339	0.379246	-0.546982	0.0657011	-0.30336	0.337793	0.25836	0.417486	-0.243771	0.445156	0.190784	0.552545	0.385033	0.216478	-0.40905	0.18672	-0.37737	0.226542	0.0218417	0.946283	0.525995	0.0789911	-0.201293	0.530436
gene20447	black	-0.7953	0.00198437	-0.813287	0.00129408	0.738172	0.00612057	0.842308	0.000585613	0.665611	0.0181488	0.784411	0.00252124	-0.304112	0.336537	-0.835943	0.000705705	0.395149	0.203615	0.262108	0.410519	-0.202574	0.527766	-0.713934	0.00910935	0.325912	0.301221	-0.646828	0.0230104	0.269852	0.396309	0.379248	0.22405	-0.628235	0.0286931	0.439134	0.15322	0.608054	0.0359371	0.0766446	0.812852	-0.106105	0.742761	-0.150644	0.640266	-0.232937	0.466255	0.11213	0.728629
gene20484	black	-0.411023	0.184395	-0.413802	0.181151	0.358058	0.253122	0.71185	0.00940938	0.0620398	0.848105	0.3354	0.286526	0.116219	0.71908	-0.5986	0.0397438	-0.125869	0.696696	-0.0528478	0.870428	-0.209515	0.513407	-0.492741	0.103617	-0.104997	0.74537	-0.630008	0.0281115	-0.0783997	0.808636	0.317657	0.31434	-0.376796	0.227307	0.175508	0.585339	0.219737	0.492575	-0.380751	0.222068	-0.167678	0.602437	-0.0633591	0.844909	-0.0914499	0.777438	-0.213539	0.505161
gene20496	black	-0.283047	0.372682	-0.281993	0.374543	0.139715	0.664964	0.680682	0.0148297	0.112976	0.726651	0.338489	0.281832	0.348291	0.267229	-0.672702	0.0165258	-0.276352	0.384578	-0.247957	0.437128	0.281484	0.375442	-0.750207	0.00494591	-0.372641	0.23289	-0.298695	0.345644	-0.385834	0.215442	0.705662	0.0103436	-0.414508	0.180332	0.124807	0.699149	0.471028	0.122188	-0.639267	0.0252121	-0.320772	0.309352	0.15894	0.621738	0.182706	0.569792	-0.452601	0.139563
gene20519	black	-0.275365	0.386346	-0.28764	0.364635	0.122403	0.704712	0.554639	0.0612636	0.316656	0.315952	0.585948	0.045276	0.25779	0.418551	-0.530793	0.0758039	-0.00413874	0.989815	-0.419038	0.175135	0.0646087	0.841884	-0.461828	0.130675	-0.122753	0.7039	-0.0887864	0.783783	-0.0231125	0.943162	0.670345	0.0170528	-0.754418	0.00457811	-0.159556	0.62037	0.581879	0.0471653	-0.30425	0.336307	-0.342054	0.276469	0.425517	0.167866	-0.336007	0.285601	-0.0855164	0.791588
gene20525	black	-0.441566	0.150692	-0.462893	0.129674	0.368847	0.238057	0.565198	0.0554916	0.203126	0.526619	0.464833	0.127863	-0.0855735	0.791452	-0.457641	0.134661	0.0161738	0.960211	0.0695896	0.829845	-0.0769138	0.812205	-0.587961	0.0443614	0.292588	0.356069	-0.0832785	0.79694	0.401606	0.195655	0.211363	0.509614	-0.378219	0.225413	0.619597	0.031651	0.408487	0.187387	-0.20017	0.53278	-0.0934842	0.772601	0.173563	0.589569	-0.151123	0.639191	-0.392889	0.206448
gene20526	black	-0.421296	0.17258	-0.436039	0.156474	0.357125	0.254451	0.625468	0.029618	0.111777	0.729455	0.412746	0.182379	0.068438	0.832626	-0.573301	0.0513283	0.0814468	0.801327	-0.0616015	0.849167	-0.107536	0.739398	-0.681923	0.014578	0.108435	0.737288	-0.213415	0.505413	-0.0523405	0.871663	0.655661	0.0206193	-0.500352	0.0975808	0.402737	0.194282	0.374357	0.230573	-0.348641	0.266715	-0.13979	0.664792	-0.141076	0.66187	-0.169315	0.598848	-0.247533	0.437938
gene20548	black	-0.376615	0.227549	-0.38894	0.211454	0.331171	0.293024	0.647004	0.022961	0.183469	0.568154	0.42347	0.170142	0.12102	0.707918	-0.639991	0.0249949	-0.0319989	0.92136	-0.0808229	0.802822	-0.150939	0.639603	-0.668281	0.0175246	-0.142034	0.659696	-0.440494	0.151803	-0.0241441	0.940629	0.615437	0.0331508	-0.507915	0.0918209	-0.0470297	0.884604	0.353117	0.260203	-0.286246	0.367067	-0.284429	0.370251	-0.0635707	0.844396	-0.0291252	0.928406	-0.0841312	0.7949
gene20597	black	-0.00995677	0.9755	-0.0252822	0.937835	0.0558002	0.863248	0.13581	0.673864	-0.259637	0.415106	-0.0196094	0.951767	0.116263	0.718979	-0.0964223	0.765628	-0.0493086	0.879047	-0.107083	0.740463	-0.20795	0.51663	-0.217599	0.4969	0.0396149	0.902714	-0.0285427	0.929835	0.0507056	0.875643	0.33126	0.292887	-0.185786	0.563191	0.0716291	0.824926	-0.045854	0.887472	-0.174975	0.586497	-0.103421	0.749081	-0.270628	0.394898	-0.223057	0.485894	-0.115683	0.72033
gene20598	black	-0.403021	0.193937	-0.412251	0.182957	0.255829	0.422225	0.796228	0.00194308	0.297041	0.348451	0.563722	0.0562745	0.287252	0.365312	-0.764923	0.00375073	-0.212614	0.507051	-0.265247	0.404729	0.101185	0.754359	-0.77957	0.00279263	-0.345656	0.271111	-0.31517	0.318354	-0.192516	0.548875	0.715325	0.0089132	-0.665925	0.0180745	-0.136996	0.671156	0.5142	0.0872122	-0.508088	0.0916921	-0.376655	0.227495	0.223219	0.485568	-0.0248837	0.938813	-0.322595	0.306455
gene20602	black	-0.132965	0.680372	-0.141636	0.660599	0.103364	0.749216	0.329043	0.296325	0.23507	0.462064	0.412713	0.182417	0.133004	0.680284	-0.424331	0.169183	0.0911263	0.778208	-0.0553294	0.864392	-0.101001	0.754792	-0.318715	0.312641	-0.0314838	0.922623	-0.565154	0.0555147	-0.164159	0.610183	-0.346586	0.269737	-0.273759	0.389235	0.13905	0.666475	0.276765	0.383838	-0.160524	0.618223	-0.446331	0.145819	0.271595	0.393145	0.285683	0.368053	0.210958	0.510444
gene20603	black	-0.856327	0.000376873	-0.870297	0.000231597	0.821202	0.00105695	0.896871	7.71e-05	0.552549	0.0624532	0.702998	0.0107664	-0.345756	0.270963	-0.810004	0.00140362	0.334675	0.287635	0.341584	0.277173	-0.433494	0.159183	-0.758213	0.00426477	0.276513	0.384289	-0.589325	0.0437493	0.270059	0.395932	0.549306	0.0643311	-0.581303	0.0474369	0.297589	0.34752	0.403565	0.193279	0.0386375	0.905104	0.0475091	0.883434	-0.313087	0.321737	-0.21657	0.498989	0.035412	0.912999
gene20613	black	-0.125698	0.697089	-0.158844	0.621951	0.16754	0.602741	0.381532	0.221043	-0.0493179	0.879024	0.04605	0.886994	0.139299	0.66591	-0.428875	0.164176	-0.227678	0.476662	0.0855857	0.791422	0.240119	0.452216	-0.622182	0.0307438	-0.155567	0.629247	-0.213093	0.506072	-0.156369	0.627457	0.289981	0.360568	-0.0810272	0.802332	0.115819	0.720014	0.0644711	0.842217	-0.358421	0.252606	-0.221224	0.489578	-0.351261	0.262891	0.468767	0.124239	-0.309516	0.327583
gene20649	black	-0.343165	0.27481	-0.331731	0.292159	0.199021	0.535184	0.401474	0.195816	0.470654	0.122526	0.627688	0.0288743	0.00529859	0.986961	-0.36385	0.244967	0.275124	0.386779	-0.230758	0.470554	-0.255432	0.422969	-0.117383	0.71637	0.0716435	0.824891	-0.254502	0.42472	0.0783533	0.808747	0.230941	0.470193	-0.607081	0.0363162	-0.106352	0.742181	0.492	0.104218	0.0330016	0.918903	-0.158548	0.622608	0.536314	0.0722463	-0.422125	0.171648	0.273023	0.390562
gene20663	black	-0.330119	0.294653	-0.345654	0.271114	0.266013	0.403322	0.681735	0.0146159	0.201843	0.529289	0.469956	0.123158	0.206641	0.519332	-0.720491	0.00821191	-0.0874435	0.786986	-0.091192	0.778052	0.00397819	0.99021	-0.761029	0.00404295	-0.152783	0.635469	-0.562742	0.0567989	-0.110015	0.733581	0.347532	0.268343	-0.442793	0.149427	0.178486	0.578887	0.456617	0.135648	-0.41961	0.174485	-0.444733	0.147442	0.137992	0.668885	0.271339	0.393609	-0.142918	0.657691
gene20684	black	-0.7707	0.00334706	-0.762957	0.00389615	0.697004	0.0117644	0.842135	0.00058864	0.458781	0.133567	0.569478	0.0532644	-0.279792	0.378441	-0.710913	0.00954665	0.0201468	0.950447	0.381725	0.22079	-0.396709	0.201675	-0.734861	0.00647766	-0.000348625	0.999142	-0.509239	0.0908371	0.204654	0.523446	0.276715	0.383928	-0.34538	0.271519	0.21949	0.493075	0.248435	0.436217	-0.0892595	0.782655	0.0607927	0.851128	-0.118265	0.714316	-0.0286801	0.929497	-0.259661	0.41506
gene2070	black	-0.512916	0.088141	-0.532004	0.0750135	0.494966	0.101827	0.573825	0.0510669	0.475946	0.117804	0.417431	0.176967	-0.196732	0.539985	-0.565773	0.0551885	0.126001	0.69639	0.257748	0.418629	0.0128314	0.96843	-0.478087	0.115929	0.0317917	0.921868	-0.395274	0.20346	0.0174264	0.957132	0.276737	0.383888	-0.293386	0.354697	-0.0287711	0.929274	0.231637	0.468817	0.0147669	0.96367	0.0189248	0.953449	-0.219851	0.492346	0.183854	0.567329	0.0419039	0.897118
gene20744	black	-0.599155	0.039513	-0.624681	0.0298849	0.53921	0.0704272	0.574019	0.0509703	0.470587	0.122587	0.621212	0.0310818	-0.322493	0.306617	-0.436698	0.155777	0.122005	0.705632	0.218496	0.495084	-0.246905	0.439139	-0.497446	0.0998573	0.361117	0.248796	-0.00145191	0.996427	0.714346	0.00905088	0.149575	0.642666	-0.494825	0.10194	0.308491	0.32927	0.367193	0.240332	0.134902	0.675938	0.0281747	0.930737	0.133375	0.679433	-0.40598	0.190374	-0.239674	0.45308
gene20767	black	-0.644129	0.0237798	-0.662173	0.0189765	0.539824	0.0700453	0.740224	0.00590683	0.770225	0.00337898	0.748652	0.00508722	-0.171389	0.59431	-0.748516	0.00509974	0.150634	0.640287	0.101426	0.753789	0.0459977	0.887121	-0.626731	0.029193	-0.0355257	0.91272	-0.344166	0.27332	0.219463	0.49313	0.527034	0.0782937	-0.649053	0.0223902	-0.22917	0.473698	0.580287	0.0479192	0.0689717	0.831337	-0.14235	0.658979	0.124791	0.699185	-0.0869767	0.7881	0.0645704	0.841976
gene2081	black	-0.564344	0.0559438	-0.557332	0.0597533	0.406573	0.189664	0.789276	0.00226919	0.410401	0.185125	0.585867	0.0453132	0.039895	0.902029	-0.720827	0.0081678	-0.0190435	0.953158	0.00120521	0.997034	0.00119128	0.997068	-0.689776	0.0130572	-0.0967281	0.764903	-0.406886	0.189291	-0.148293	0.645552	0.414301	0.180572	-0.459394	0.132983	0.2961	0.350053	0.500612	0.0973789	-0.371702	0.234162	-0.139489	0.665478	0.234617	0.462953	0.0601736	0.852629	-0.289822	0.360844
gene20830	black	-0.124157	0.700651	-0.141761	0.660316	0.0462208	0.886577	0.499093	0.0985623	-0.00171546	0.995778	0.334794	0.287452	0.309653	0.327356	-0.407689	0.188334	-0.436744	0.155729	-0.286991	0.365767	-0.0084465	0.979216	-0.427075	0.166148	-0.276135	0.384966	-0.203905	0.524999	0.163152	0.612407	0.0223668	0.944993	-0.450375	0.141763	-0.0858883	0.790699	0.223048	0.485912	-0.41322	0.181827	-0.44059	0.151703	0.329353	0.295844	-0.20762	0.517311	-0.446084	0.146069
gene20838	black	-0.495644	0.101286	-0.516368	0.0856593	0.411829	0.18345	0.831703	0.000795731	0.200993	0.531061	0.528394	0.0773863	0.137263	0.670547	-0.747063	0.00523475	-0.127521	0.692884	-0.124077	0.700835	-0.05554	0.86388	-0.759082	0.00419538	-0.0749911	0.816828	-0.414689	0.180123	0.0627181	0.846461	0.604503	0.0373348	-0.642266	0.0243215	0.186214	0.562275	0.441761	0.15049	-0.406467	0.189791	-0.284257	0.370553	-0.0471955	0.884199	-0.254873	0.42402	-0.353419	0.259767
gene20851	black	-0.278038	0.381564	-0.278015	0.381605	0.223837	0.48433	0.64587	0.0232814	-0.00106397	0.997382	0.243607	0.445471	0.253111	0.427342	-0.611931	0.0344537	-0.32292	0.30594	-0.0460084	0.887095	0.00903775	0.977761	-0.610602	0.0349573	-0.351957	0.261881	-0.596252	0.0407321	-0.372985	0.232424	0.089534	0.782	-0.255626	0.422606	0.167054	0.603809	0.132408	0.68165	-0.539867	0.070019	-0.327789	0.298281	-0.141546	0.660802	0.149472	0.642898	-0.391574	0.208107
gene20866	black	-0.3114	0.32449	-0.314973	0.318673	0.233711	0.464733	0.55306	0.0621607	0.0461744	0.88669	0.223495	0.485016	0.115351	0.721104	-0.498341	0.0991524	-0.41686	0.177622	0.0744254	0.81819	0.127778	0.692291	-0.806533	0.00152708	-0.305051	0.334971	-0.0138259	0.965984	-0.00371908	0.990848	0.370838	0.235337	-0.207072	0.518442	0.211924	0.508463	0.189087	0.55615	-0.448265	0.14387	-0.187738	0.559024	-0.0883035	0.784934	0.0911723	0.778099	-0.734654	0.00650048
gene20872	black	-0.370076	0.236376	-0.361045	0.248897	0.264208	0.40664	0.533879	0.073801	0.346062	0.27051	0.474239	0.119314	0.0939995	0.771377	-0.535593	0.0727045	0.222978	0.486052	-0.186296	0.5621	-0.043957	0.892103	-0.223622	0.48476	-0.0373882	0.908161	-0.585137	0.0456484	-0.356761	0.25497	0.325398	0.302029	-0.519216	0.0836487	0.0651311	0.84062	0.417467	0.176926	-0.170815	0.595566	-0.164479	0.609478	0.0526007	0.871029	-0.278541	0.380667	0.207201	0.518175
gene20884	black	-0.499815	0.0979986	-0.506769	0.0926783	0.377051	0.226967	0.841732	0.000595773	0.405272	0.191223	0.708245	0.00994558	0.177114	0.581858	-0.839106	0.000643869	0.0953915	0.768073	-0.192813	0.548247	-0.123021	0.70328	-0.664035	0.0185248	-0.0849268	0.792997	-0.726171	0.00748945	-0.174035	0.588543	0.419523	0.174584	-0.701893	0.0109454	0.124656	0.699496	0.603307	0.0378144	-0.364357	0.244261	-0.413827	0.181121	0.25653	0.420909	-0.0410075	0.899309	0.0478484	0.882607
gene20889	black	-0.139533	0.665378	-0.147069	0.648309	0.0485989	0.880777	0.554614	0.0612778	-0.0259224	0.936264	0.25211	0.429234	0.344214	0.273249	-0.517953	0.0845361	-0.501272	0.0968676	-0.107131	0.74035	0.109225	0.735434	-0.732179	0.00677825	-0.413515	0.181483	-0.224725	0.482552	-0.191297	0.551458	0.0538767	0.867925	-0.181471	0.572449	0.0975908	0.762859	0.182226	0.570823	-0.647875	0.0227171	-0.415656	0.179006	0.322135	0.307184	0.51665	0.0854588	-0.59025	0.0433376
gene20909	black	-0.333835	0.288922	-0.319175	0.311904	0.195273	0.543054	0.581359	0.0474105	0.273527	0.389653	0.319122	0.311988	0.157273	0.625445	-0.521884	0.0817939	-0.29296	0.35543	-0.0984649	0.760789	0.108217	0.7378	-0.510817	0.0896729	-0.468596	0.124396	-0.218528	0.495019	-0.204825	0.523091	0.563631	0.0563232	-0.317044	0.315326	-0.325581	0.30174	0.283928	0.371132	-0.351638	0.262345	-0.116761	0.717817	0.208424	0.515652	0.109683	0.734359	-0.325318	0.302154
gene20923	black	-0.327708	0.298407	-0.329029	0.296347	0.297216	0.348154	0.415432	0.179264	0.338316	0.282094	0.356826	0.254876	-0.0465557	0.88576	-0.496906	0.100284	0.318399	0.313148	0.0665174	0.837267	-0.0785447	0.808287	-0.394396	0.204556	0.0749772	0.816862	-0.543282	0.0679228	-0.144344	0.654463	0.436442	0.156048	-0.239813	0.452811	0.0894494	0.782202	0.403112	0.193827	-0.0503207	0.876581	-0.111654	0.729743	0.0627577	0.846365	0.367588	0.239787	0.353322	0.259907
gene20924	black	-0.433466	0.159213	-0.452437	0.139724	0.421421	0.17244	0.597909	0.0400331	0.309046	0.328355	0.557515	0.0596519	-0.0611604	0.850236	-0.577881	0.0490746	0.207682	0.517181	0.0652166	0.840413	-0.339395	0.280463	-0.415431	0.179266	0.210111	0.512182	-0.694186	0.0122567	0.152664	0.635736	-0.106298	0.742308	-0.456767	0.135503	0.285229	0.368847	0.322115	0.307216	-0.0639659	0.843439	-0.276765	0.383838	0.0577178	0.858589	-0.0604319	0.852003	0.181121	0.573202
gene20928	black	-0.140477	0.663231	-0.126235	0.695849	0.113934	0.724412	0.451442	0.140705	-0.157199	0.62561	-0.0182427	0.955126	0.230075	0.471906	-0.445434	0.146729	-0.447047	0.145096	0.0927611	0.774319	-0.00223103	0.99451	-0.662936	0.0187904	-0.495296	0.101563	-0.413458	0.18155	-0.348115	0.267487	0.209111	0.514238	0.0917476	0.77673	0.0612986	0.849901	-0.0148609	0.963439	-0.543852	0.0675771	-0.224903	0.482196	-0.113356	0.725763	0.583733	0.0462977	-0.477043	0.116841
gene20934	black	-0.528411	0.0773749	-0.519506	0.0834456	0.349162	0.265953	0.550386	0.0637015	0.596626	0.0405736	0.648699	0.022488	-0.0869452	0.788175	-0.562007	0.0571942	0.304227	0.336346	-0.0824886	0.798831	0.141968	0.659846	-0.48528	0.109771	0.130435	0.686179	-0.118305	0.714224	0.0214681	0.947201	0.681048	0.0147552	-0.589175	0.0438161	0.303732	0.337172	0.746511	0.00528676	-0.0503867	0.87642	-0.0552343	0.864623	0.287216	0.365375	-0.343513	0.274291	-0.0270555	0.933483
gene20937	black	-0.263756	0.407473	-0.258604	0.41703	0.140396	0.663415	0.391195	0.208587	0.109709	0.734299	0.398856	0.199022	0.0649358	0.841092	-0.304487	0.335912	-0.130104	0.686939	-0.0488035	0.880278	-0.0872658	0.78741	-0.453849	0.138338	0.0500365	0.877274	0.027028	0.93355	0.11874	0.713212	-0.129949	0.687295	-0.297671	0.347381	0.551543	0.0630315	0.290135	0.360303	-0.301753	0.340487	-0.198094	0.537126	0.345016	0.272058	-0.226563	0.478883	-0.496325	0.100744
gene20942	black	-0.433155	0.159547	-0.447837	0.144301	0.344435	0.27292	0.621368	0.0310272	0.52486	0.0797582	0.658618	0.019861	-0.0044607	0.989023	-0.62248	0.0306405	0.127341	0.6933	-0.0111841	0.972481	-0.113053	0.72647	-0.463173	0.129411	0.0139285	0.965732	-0.506818	0.0926416	0.0681148	0.833406	0.0515631	0.873555	-0.500106	0.097772	-0.029109	0.928445	0.45646	0.1358	-0.101112	0.754531	-0.28425	0.370566	0.393003	0.206305	0.180147	0.5753	0.153927	0.632911
gene20944	black	-0.226806	0.478397	-0.245012	0.442768	0.238954	0.45448	0.300052	0.34335	0.06618	0.838083	0.281682	0.375092	-0.0574557	0.859226	-0.206275	0.520089	0.282621	0.373434	-0.0406566	0.900167	-0.342603	0.275648	0.0272523	0.933	0.389558	0.210666	-0.426636	0.166631	0.131783	0.683084	-0.112251	0.728346	-0.273213	0.39022	0.30388	0.336924	0.117167	0.716872	-0.0111935	0.972458	-0.0176548	0.956571	0.0758735	0.814706	-0.155514	0.629365	0.266243	0.4029
gene20945	black	-0.688896	0.0132216	-0.711377	0.00947852	0.637722	0.0256804	0.809033	0.00143738	0.517997	0.0845054	0.673875	0.016268	-0.181029	0.573401	-0.764509	0.00378101	0.367313	0.240165	0.115653	0.720401	-0.208321	0.515865	-0.597942	0.040019	0.290376	0.359885	-0.604563	0.0373111	0.128996	0.689486	0.559084	0.0587854	-0.617046	0.0325648	0.269879	0.39626	0.518774	0.0839584	-0.0420761	0.896697	-0.0564293	0.861719	-0.106544	0.74173	-0.120733	0.708583	0.174307	0.587951
gene20948	black	-0.489886	0.105944	-0.493929	0.102659	0.289453	0.361483	0.828252	0.000875331	0.52654	0.0786247	0.816192	0.00120276	0.21312	0.506016	-0.850495	0.000455128	-0.0482642	0.881593	-0.258007	0.418146	0.168111	0.601488	-0.790582	0.00220494	-0.148422	0.645261	-0.445144	0.147024	-0.032226	0.920804	0.373387	0.231881	-0.771101	0.00332036	0.276455	0.384392	0.829007	0.000857408	-0.401101	0.196271	-0.525225	0.0795114	0.516287	0.0857172	-0.190668	0.552792	-0.263382	0.408163
gene20969	black	-0.513475	0.087736	-0.542876	0.0681693	0.507596	0.0920593	0.579586	0.0482538	0.444713	0.147462	0.476309	0.117485	-0.193825	0.546108	-0.614517	0.0334892	0.0926353	0.774619	0.23966	0.453107	0.0925316	0.774865	-0.645982	0.0232495	0.114676	0.722679	-0.324604	0.303278	0.241656	0.449239	0.268593	0.398602	-0.417066	0.177386	0.235565	0.461094	0.374666	0.230158	0.0348848	0.91429	-0.149408	0.643042	-0.332883	0.290383	-0.137818	0.669281	-0.133811	0.678435
gene20971	black	-0.651615	0.0216909	-0.667855	0.0176232	0.558097	0.0593291	0.870138	0.000232953	0.57371	0.0511241	0.774103	0.00312528	-0.0676996	0.83441	-0.858092	0.000355393	0.170256	0.596788	0.0682066	0.833185	-0.154037	0.632664	-0.744828	0.0054477	0.0821495	0.799643	-0.669483	0.0172487	0.144512	0.654083	0.33438	0.288086	-0.634148	0.0267869	0.215717	0.500722	0.610456	0.0350129	-0.153309	0.634292	-0.288647	0.362883	0.185215	0.564413	0.0268687	0.933941	0.0349614	0.914102
gene20980	black	-0.424536	0.168955	-0.42334	0.170287	0.462273	0.130256	0.536373	0.0722094	-0.0222997	0.945158	0.151148	0.639134	-0.131824	0.68299	-0.473448	0.120018	0.0414638	0.898194	0.352048	0.261749	-0.333084	0.290074	-0.521023	0.0823892	0.1279	0.692012	-0.665592	0.0181533	-0.080778	0.80293	-0.0404113	0.900766	0.0142617	0.964912	0.621754	0.0308926	-0.00150158	0.996305	-0.229495	0.473055	0.00495329	0.987811	-0.412095	0.183139	0.242062	0.448454	-0.17063	0.595969
gene20987	black	-0.296417	0.349514	-0.342644	0.275588	0.317533	0.314539	0.46768	0.125234	0.0773147	0.811242	0.26624	0.402906	0.00481655	0.988147	-0.420028	0.174012	-0.0938044	0.77184	0.00274893	0.993235	0.0760618	0.814253	-0.568762	0.0536325	0.0922693	0.775489	0.0230599	0.943291	0.265498	0.404267	0.519801	0.0832394	-0.448357	0.143778	0.0941816	0.770944	0.185318	0.564192	-0.159606	0.620258	-0.132699	0.680982	-0.372619	0.232918	-0.262453	0.409881	-0.329096	0.296242
gene20991	black	-0.484056	0.110803	-0.497719	0.0996413	0.447881	0.144256	0.546927	0.0657334	0.279131	0.379616	0.264765	0.405614	-0.178431	0.579006	-0.439089	0.153266	-0.0682912	0.83298	0.276784	0.383804	-0.0399406	0.901917	-0.571815	0.0520751	-0.0268121	0.93408	-0.0263343	0.935253	0.101672	0.753208	0.519346	0.0835573	-0.163125	0.612466	-0.0239276	0.941161	0.0903753	0.779996	-0.132377	0.681722	0.190532	0.553079	-0.171334	0.594431	0.268867	0.398102	-0.303013	0.338373
gene21002	black	-0.723379	0.00783831	-0.726592	0.00743792	0.569007	0.0535062	0.873685	0.000204099	0.622083	0.0307782	0.816354	0.0011978	-0.0755096	0.815581	-0.835635	0.000711965	0.296931	0.348639	-0.0506345	0.875817	-0.0838971	0.79546	-0.673487	0.0163529	0.134059	0.677868	-0.492236	0.104026	0.0100174	0.975351	0.676198	0.015766	-0.7892	0.00227301	0.29588	0.350429	0.725932	0.0075188	-0.148528	0.645022	-0.150579	0.64041	0.10908	0.735773	-0.39779	0.200336	-0.000232681	0.999427
gene21022	black	-0.275718	0.385713	-0.256375	0.4212	0.247646	0.437722	0.484711	0.11025	0.0082601	0.979674	0.170518	0.596214	0.0678463	0.834055	-0.436413	0.156078	-0.122964	0.703411	0.114653	0.722732	-0.235856	0.460525	-0.314237	0.319866	-0.160161	0.619026	-0.781324	0.00269185	-0.253609	0.426402	-0.253558	0.426499	-0.0175645	0.956793	0.321675	0.307915	0.0490662	0.879638	-0.309044	0.328359	-0.165485	0.607261	-0.0329832	0.918948	0.210192	0.512014	-0.118575	0.713595
gene21045	black	-0.836499	0.000694529	-0.834651	0.000732266	0.77605	0.00300353	0.793707	0.00205689	0.625669	0.0295499	0.632331	0.0273627	-0.435442	0.157107	-0.673749	0.0162956	0.171131	0.594876	0.480928	0.11347	-0.426626	0.166643	-0.681885	0.0145855	0.116425	0.718601	-0.406284	0.19001	0.365428	0.242772	0.341844	0.276784	-0.363652	0.245244	0.0928564	0.774093	0.270915	0.394377	0.122842	0.703693	0.172454	0.591986	-0.118015	0.714898	-0.0228401	0.943831	-0.0942808	0.770709
gene21047	black	-0.225855	0.480294	-0.237855	0.45662	0.132903	0.680514	0.438554	0.153827	0.451957	0.140197	0.522826	0.0811459	0.204264	0.524255	-0.564444	0.0558908	0.269469	0.397005	-0.332596	0.290825	0.224687	0.482629	-0.247477	0.438046	-0.0907982	0.77899	-0.502633	0.0958192	-0.391607	0.208065	0.459123	0.133241	-0.640912	0.0247207	-0.196601	0.54026	0.571707	0.0521295	-0.127028	0.69402	-0.363359	0.245653	0.135666	0.674192	-0.128467	0.690705	0.403182	0.193742
gene21057	black	0.00133579	0.996713	-0.0213283	0.947544	-0.0103156	0.974618	0.0885935	0.784242	-0.070199	0.828375	0.0946731	0.769777	0.0875302	0.786779	-0.00177166	0.99564	0.0194655	0.952121	-0.285104	0.369068	0.00794346	0.980453	0.135173	0.67532	0.194706	0.544249	0.0427912	0.89495	0.287104	0.36557	0.22183	0.48836	-0.322068	0.307291	0.018934	0.953427	0.155296	0.629852	-0.0137475	0.966177	-0.0508473	0.875298	0.0922403	0.775558	-0.538868	0.0706401	-0.00610853	0.984968
gene21063	black	-0.869683	0.000236871	-0.870831	0.000227083	0.757488	0.00432337	0.900345	6.53e-05	0.819008	0.00111902	0.854245	0.000403495	-0.319623	0.311186	-0.893941	8.82e-05	0.318238	0.313406	0.291376	0.358158	-0.210061	0.512284	-0.82152	0.0010482	0.104629	0.746236	-0.55529	0.0608959	0.228615	0.474801	0.576023	0.0499805	-0.639745	0.0250686	0.147049	0.648355	0.651235	0.0217937	0.0805216	0.803544	-0.0662573	0.837896	0.00323799	0.992032	-0.12249	0.704508	0.0643308	0.842556
gene21064	black	-0.798914	0.00182716	-0.797933	0.00186887	0.718287	0.0085058	0.865897	0.000271536	0.45629	0.135964	0.668354	0.0175077	-0.264048	0.406935	-0.742258	0.00570047	0.228953	0.474128	0.261325	0.41197	-0.490863	0.105144	-0.776615	0.00296888	0.186863	0.56089	-0.452534	0.139628	0.257343	0.419387	0.605289	0.0370224	-0.534763	0.0732341	0.312448	0.322777	0.40794	0.188035	-0.081457	0.801302	0.0486371	0.880684	-0.08016	0.804411	-0.183574	0.56793	-0.110549	0.732331
[truncated: 17,819 more rows]
[truncated: 20 more columns]

## Sheet: Table C. GO terms for turquoise
Table C. GO terms for the turquoise module from the WGCNA results. The GO processes highlighted in yellow are unique to the WGCNA results and were not associated with up-regulated genes in the hypersaline ecotype.
[truncated: 23 more rows]

[truncated: 2 more sheets: Table D. GO terms for royalblue, Table E. GO terms for blue]
